# Supplementary material for: Associations of Individual-Related and Job-Related Risk Factors with Nonfatal Occupational Injury in the Coal Workers of Shanxi Province: A Cross-Sectional Study
Source: PLoS One. 2015 Jul 31;10(7):e0134367. doi: 10.1371/journal.pone.0134367 (PMC4521807; doi:10.1371/journal.pone.0134367)
Supplement: S1 Dataset — (XLS) [file pone.0134367.s001.xls]

## Sheet: All Variables Dataset
sleep status	drinking	smoking	age	agegroup	gender	marital status	education	type of work	work duration	workplace income	income	the number of injuries	BMI	BMIgroup	length of shiftwork experience	job burnout	job satisfaction	EPQ(P)	EPQ(N)	EPQ(E)	EPQ(L)	work environment danger	outcome
2	1	1	35	2	1	1	2	2	3	2	3	1	31.1	3	1	1	2	2	3	2	2	2	1
1	1	1	56	5	1	1	2	2	4	3	3	0	31.1	3	1	1	1	3	2	2	2	3	0
2	1	1	30	2	1	1	2	2	3	3	3	0	34.9	3	2	2	1	2	2	2	3	1	0
1	1	0	44	3	1	1	2	2	2	1	2	0	20.6	1	4	1	1	2	2	3	3	3	0
2	1	0	39	3	1	1	2	1	4	2	3	1	25.3	2	3	2	2	1	3	2	2	3	1
3	0	1	47	4	1	1	2	2	2	2	3	0	24.4	2	4	1	2	2	3	3	1	3	0
1	0	0	29	2	1	1	1	3	2	3	3	0	24.1	2	2	1	2	1	2	1	2	3	0
1	0	0	33	2	1	1	2	2	2	3	2	0	32.5	3	2	2	2	2	1	3	3	1	0
1	1	0	31	2	1	2	1	3	2	4	4	0	32.4	3	1	2	1	1	2	3	2	3	0
2	1	1	43	3	1	1	2	1	4	3	4	0	21.8	1	3	1	1	2	2	3	1	1	0
2	0	1	46	4	1	1	2	3	2	1	4	0	21	1	4	1	2	2	1	2	3	1	0
2	1	1	41	3	1	1	1	2	2	2	3	0	21	1	2	1	1	2	2	3	1	2	0
2	1	1	29	2	1	1	1	3	2	2	3	0	26.6	2	1	1	1	2	1	2	3	2	0
1	0	1	47	4	1	1	3	1	3	1	3	0	25.3	2	3	1	1	3	1	1	3	4	0
3	0	0	45	3	1	1	2	2	4	3	2	0	23	1	2	2	1	2	2	2	1	3	0
3	0	0	47	4	1	1	2	3	2	3	4	0	19.9	1	2	1	2	3	2	1	3	3	0
1	1	1	46	4	1	1	2	3	4	1	4	0	24.5	2	4	2	1	2	3	3	2	5	0
2	1	1	39	3	1	1	1	3	3	4	4	0	30.5	3	1	1	1	2	1	3	2	1	0
2	0	1	30	2	1	1	1	1	2	4	3	0	23	1	1	1	1	3	1	3	3	1	0
2	0	1	24	1	1	2	2	2	3	2	3	0	19.7	1	1	2	2	2	1	3	3	5	0
2	0	1	35	2	1	1	3	2	2	1	3	0	25.7	2	2	2	1	2	3	2	2	4	0
2	1	1	31	2	1	1	2	2	2	3	2	1	19.9	1	2	1	2	1	2	3	2	3	1
1	0	0	29	2	1	1	2	1	3	1	4	0	18.8	1	1	1	2	1	2	3	3	5	0
2	1	1	47	4	1	1	2	2	2	3	4	0	20.4	1	1	1	1	2	1	2	3	2	0
1	1	1	46	4	1	1	2	2	2	2	3	0	19.5	1	2	1	2	2	2	2	2	5	0
1	1	0	41	3	1	1	2	3	2	2	3	0	23.8	1	1	1	1	2	1	3	3	1	0
1	1	0	38	3	1	1	2	3	2	3	4	0	26.4	2	3	1	2	2	2	2	2	1	0
1	0	0	31	2	1	1	3	2	2	2	3	0	28.4	3	2	1	3	2	3	3	2	4	0
2	0	1	40	3	1	1	2	3	3	4	4	0	18.3	1	1	1	1	1	2	3	3	3	0
3	1	1	51	4	1	1	3	1	4	1	4	0	26.4	2	4	1	1	2	2	3	3	3	0
2	0	0	43	3	1	1	2	2	4	2	3	0	20.2	1	3	2	1	2	2	2	2	4	0
2	1	1	39	3	1	1	1	2	2	3	4	0	24.3	2	2	2	2	2	3	2	3	3	0
2	1	1	35	2	1	1	2	2	2	2	3	0	18.5	1	2	2	2	2	2	2	1	3	0
2	1	1	42	3	1	1	3	2	2	3	3	0	22.7	1	2	1	1	2	1	1	3	1	0
1	1	1	45	3	1	1	3	2	2	3	2	0	27.4	3	1	1	1	2	3	3	1	3	0
2	1	1	39	3	1	1	2	2	1	3	3	0	23.8	1	2	2	2	2	2	2	2	3	0
2	1	1	28	2	1	1	2	2	2	3	2	0	21.6	1	2	1	1	2	3	3	2	2	0
2	0	1	40	3	1	1	2	1	2	2	3	0	29.5	3	4	1	1	2	2	2	2	1	0
2	1	0	30	2	1	1	2	3	2	3	3	0	24.6	2	2	1	1	2	3	3	1	2	0
2	1	1	40	3	1	1	2	2	3	3	3	1	24.4	2	2	1	2	2	2	3	2	5	1
2	1	0	38	3	1	1	2	2	2	2	4	0	23.5	1	1	2	3	2	2	3	2	3	0
1	0	0	41	3	1	1	2	2	2	3	2	0	25	2	1	3	2	2	2	1	3	1	0
1	1	1	42	3	1	1	2	1	2	2	3	0	22.1	1	2	1	1	2	2	1	3	5	0
3	0	1	38	3	1	1	2	2	3	2	4	0	20.1	1	3	1	1	1	1	2	3	5	0
2	1	1	47	4	1	1	2	2	2	2	3	0	29.9	3	2	2	2	2	2	2	2	2	0
1	0	1	25	1	1	1	2	3	2	3	3	0	20.7	1	2	1	1	2	3	3	3	1	0
1	0	1	43	3	1	2	3	2	2	1	4	0	23.7	1	1	1	1	2	3	3	3	3	0
1	1	1	51	4	1	1	3	1	4	1	4	0	27.9	3	3	2	2	2	3	1	3	5	0
1	1	1	29	2	1	1	2	3	2	2	3	0	25	2	1	1	1	1	2	3	2	2	0
1	1	0	39	3	1	1	2	2	2	4	4	0	25.8	2	1	2	2	2	3	1	2	3	0
1	1	1	51	4	1	1	2	2	2	2	4	0	25.6	2	4	2	3	2	2	2	3	3	0
1	1	1	42	3	1	1	3	1	2	1	4	0	23.5	1	3	2	2	3	3	2	2	4	0
1	0	1	45	3	1	1	2	3	2	2	3	0	23.1	1	1	2	1	1	2	1	1	3	0
1	0	0	35	2	2	1	2	3	3	4	3	0	20.5	1	1	1	1	1	1	1	2	1	0
2	0	1	37	3	1	1	2	3	2	4	2	0	20.1	1	3	1	1	1	2	1	2	1	0
2	1	1	39	3	1	1	2	1	3	1	4	0	22.9	1	1	1	1	2	1	2	2	4	0
2	0	1	37	3	1	1	3	2	2	2	3	0	29.2	3	2	1	1	2	1	2	3	3	0
2	1	1	37	3	1	2	2	2	3	2	3	0	26.5	2	3	2	2	1	1	2	2	1	0
1	0	1	43	3	1	1	2	2	2	2	4	0	21.6	1	1	1	2	3	3	2	1	3	0
2	1	1	50	4	1	1	2	1	2	2	4	0	24.5	2	2	1	1	2	2	3	2	4	0
1	0	0	27	2	1	1	2	2	2	2	3	0	29.4	3	1	2	2	2	3	3	2	2	0
2	0	1	31	2	1	1	1	3	2	3	3	0	24.2	2	2	1	1	2	1	2	3	3	0
1	0	1	37	3	1	1	2	1	2	3	2	0	26.5	2	4	1	1	1	2	3	2	2	0
1	1	1	35	2	1	1	2	2	2	2	4	0	31.2	3	1	1	2	1	2	3	2	3	0
1	1	0	40	3	1	1	1	2	2	2	2	0	28.7	3	2	1	1	2	2	3	3	2	0
1	0	1	35	2	1	1	2	2	3	2	3	0	22.1	1	2	1	2	3	2	2	3	5	0
3	1	1	40	3	1	1	2	2	2	1	4	0	23.5	1	4	1	1	2	2	3	2	3	0
2	0	1	35	2	1	1	2	2	2	3	2	0	23	1	1	2	1	2	3	2	2	5	0
2	0	0	31	2	1	1	1	3	2	4	4	0	24.9	2	1	1	2	2	3	3	1	3	0
1	0	0	44	3	1	1	3	2	4	2	4	0	20.1	1	3	1	1	2	2	2	3	2	0
1	1	1	36	3	1	2	2	1	2	1	4	0	18.7	1	4	2	2	2	3	1	3	5	0
2	1	1	41	3	1	1	2	1	2	1	4	0	29.9	3	4	1	1	2	2	3	2	5	0
1	0	1	27	2	1	1	1	2	2	3	3	0	27.1	3	1	2	2	2	1	3	2	4	0
1	0	1	25	1	1	1	2	2	2	3	2	0	23.3	1	1	2	1	1	2	1	3	2	0
2	1	1	27	2	1	1	1	3	2	2	3	0	25.3	2	1	2	1	2	2	1	3	3	0
2	1	0	40	3	1	1	2	2	2	2	3	1	25.9	2	4	1	1	2	1	2	2	5	1
1	0	1	37	3	1	1	2	1	3	1	4	0	21.5	1	1	2	1	1	3	2	3	5	0
2	1	0	34	2	1	1	2	2	3	2	3	0	21.3	1	2	1	1	2	2	1	3	5	0
1	0	0	29	2	1	1	1	3	2	2	4	0	26.6	2	1	1	1	1	2	2	2	3	0
3	0	0	41	3	1	1	2	2	2	1	3	0	21.6	1	4	3	2	2	3	1	2	5	0
2	1	1	47	4	1	1	2	2	2	2	2	0	27.9	3	4	2	1	2	2	3	3	3	0
1	0	0	38	3	1	1	2	2	2	2	3	0	24.9	2	4	1	1	2	3	1	2	3	0
1	0	1	49	4	1	1	2	2	3	3	4	0	26.9	2	1	1	1	1	1	2	3	1	0
3	1	1	41	3	1	1	2	3	2	1	4	0	26.2	2	1	1	1	1	2	3	2	4	0
2	0	1	40	3	1	1	2	3	2	3	3	0	20	1	1	1	2	2	2	3	2	1	0
1	1	0	40	3	1	1	2	2	3	2	4	0	23.6	1	4	2	1	2	1	3	1	3	0
2	0	1	26	2	1	2	1	3	2	1	4	0	23.1	1	1	2	2	2	3	3	1	5	0
1	1	1	29	2	1	1	2	2	3	2	4	0	27.1	3	1	2	1	2	1	3	3	4	0
1	1	1	44	3	1	1	2	3	2	3	4	0	30.3	3	1	1	1	1	2	2	3	2	0
1	0	0	43	3	1	1	2	3	4	4	3	0	30.3	3	1	2	2	1	2	1	3	1	0
1	1	0	27	2	1	1	2	3	2	1	4	0	32.8	3	2	1	1	1	1	3	2	1	0
2	0	0	37	3	1	1	2	2	2	2	3	0	24.1	2	3	1	2	1	2	1	3	5	0
1	1	1	30	2	1	1	2	2	2	2	4	0	26.6	2	1	1	2	2	2	2	3	3	0
1	0	0	27	2	1	1	1	3	2	4	4	0	32.8	3	1	1	1	2	2	2	2	3	0
1	0	0	29	2	1	1	1	2	2	2	4	0	27.1	3	1	2	2	2	1	2	3	2	0
1	0	1	27	2	1	1	1	3	1	4	3	0	20.4	1	2	1	1	1	3	1	2	2	0
1	1	1	23	1	1	2	2	2	2	4	4	0	33.8	3	1	1	1	2	1	3	2	1	0
1	0	0	29	2	1	2	1	3	2	4	3	0	25.7	2	1	1	1	1	2	3	3	3	0
1	1	0	40	3	1	1	1	2	2	3	2	0	27.9	3	1	1	1	2	3	2	2	3	0
2	0	0	33	2	1	1	2	2	3	2	3	0	23.2	1	2	1	1	2	2	3	3	1	0
1	0	1	23	1	1	2	1	3	2	1	4	0	33.8	3	2	1	1	2	2	3	3	4	0
3	1	1	33	2	1	1	2	2	3	2	4	0	17.6	1	3	1	1	2	1	1	2	2	0
1	1	1	34	2	1	1	2	2	2	2	3	0	25.7	2	1	2	2	1	1	2	2	2	0
1	1	0	33	2	1	1	2	1	2	1	4	0	25.8	2	4	1	1	2	1	3	3	3	0
1	1	1	38	3	1	1	2	2	2	2	4	0	24.9	2	2	1	1	2	2	2	3	2	0
1	1	1	43	3	1	1	2	3	2	4	4	0	26	2	1	2	2	1	2	2	3	1	0
1	0	1	35	2	1	1	2	3	3	2	3	0	24.4	2	2	1	1	2	1	3	2	1	0
2	0	1	33	2	1	1	2	2	2	4	3	0	18.6	1	1	1	1	3	3	1	2	2	0
2	0	1	30	2	1	2	2	2	2	2	4	0	20.1	1	2	2	2	3	3	1	2	2	0
1	1	1	33	2	1	1	2	2	3	2	4	0	26.2	2	3	2	3	2	3	1	2	5	0
2	1	1	42	3	1	1	2	3	2	2	3	0	18.7	1	4	1	2	1	3	2	2	5	0
1	1	1	34	2	1	1	2	2	2	2	3	0	25	2	1	2	3	1	2	2	3	1	0
3	1	1	31	2	1	1	2	1	3	2	2	0	24.6	2	2	2	2	1	3	3	2	5	0
1	1	1	33	2	1	1	2	3	2	3	4	1	25.8	2	2	1	1	1	1	2	2	1	1
2	1	0	28	2	1	1	2	2	3	2	2	0	18.9	1	3	2	1	3	3	3	3	5	0
1	0	1	37	3	1	1	2	1	2	1	3	0	25.7	2	2	2	1	1	3	2	2	2	0
1	0	1	29	2	1	1	2	1	2	2	4	0	21.5	1	2	1	1	2	1	2	3	3	0
2	0	1	29	2	1	1	2	2	2	3	3	0	24.2	2	1	1	1	3	1	3	2	5	0
1	1	0	29	2	1	1	2	2	3	3	3	0	26.7	2	3	2	1	2	1	1	3	4	0
1	1	1	44	3	1	1	1	3	3	2	3	0	24.1	2	4	1	1	1	1	2	2	2	0
1	0	1	35	2	1	1	2	1	3	2	3	0	25.5	2	1	1	1	2	3	2	3	3	0
3	1	0	41	3	1	1	2	2	2	1	4	0	20.1	1	1	3	2	3	3	2	2	5	0
2	1	1	39	3	1	2	1	2	3	2	3	1	26.3	2	4	2	2	2	3	1	2	5	1
1	0	0	31	2	1	1	1	3	2	4	3	0	24.9	2	1	1	2	2	1	1	2	2	0
2	1	0	40	3	1	2	1	3	3	2	4	0	27.4	3	1	2	1	2	2	2	2	1	0
2	0	1	38	3	1	1	2	1	2	1	4	0	24.1	2	3	3	2	2	3	3	3	5	0
1	1	1	44	3	1	1	2	1	2	1	4	0	26.4	2	4	2	2	1	2	2	3	5	0
1	0	1	39	3	1	1	2	3	2	2	3	0	26.4	2	2	2	2	2	3	3	1	4	0
2	1	0	35	2	1	1	2	1	3	2	2	1	25.4	2	4	1	2	1	2	2	2	2	1
1	1	0	41	3	1	1	1	3	4	4	2	0	22.8	1	1	1	1	1	2	2	2	2	0
2	1	0	55	5	1	1	2	1	4	1	2	0	25	2	4	1	2	2	3	3	3	5	0
2	1	1	40	3	1	1	2	2	3	2	3	0	26.5	2	3	1	1	2	3	2	2	5	0
1	0	1	44	3	1	1	1	3	2	4	4	0	26.8	2	4	1	2	2	2	3	2	3	0
2	1	0	35	2	1	1	2	2	3	2	2	1	25.8	2	2	1	1	1	1	2	3	2	1
1	0	0	49	4	1	1	2	3	2	2	3	0	22.5	1	1	1	1	1	1	3	3	3	0
1	1	1	38	3	1	2	1	2	2	2	3	0	24.2	2	2	1	1	3	1	3	2	1	0
3	1	1	36	3	1	2	2	2	2	1	1	0	24.8	2	4	2	1	1	1	1	2	3	0
1	1	1	30	2	1	1	1	1	2	1	4	0	22.9	1	1	1	2	2	2	2	3	4	0
2	0	0	43	3	1	1	2	1	2	1	3	0	30.5	3	4	2	2	1	1	1	3	5	0
2	1	1	30	2	1	1	2	2	3	3	2	0	31.2	3	3	1	2	2	1	2	2	4	0
2	0	0	25	1	1	2	2	2	2	3	2	0	23.4	1	2	2	2	2	2	2	3	2	0
2	0	1	30	2	1	1	1	2	3	2	3	0	30.4	3	2	1	1	1	1	2	2	1	0
2	0	1	35	2	1	1	2	3	2	3	2	0	25.8	2	1	1	1	1	3	2	3	3	0
1	1	1	28	2	1	1	1	3	2	4	3	0	25.6	2	1	1	1	2	2	3	2	1	0
3	0	0	32	2	1	1	2	2	3	1	2	1	25.7	2	2	1	3	2	3	2	3	3	1
1	0	0	31	2	2	1	2	2	2	3	1	0	18.6	1	1	1	1	1	1	2	2	1	0
1	0	1	40	3	1	1	2	2	2	2	2	0	26.3	2	2	2	1	1	2	3	2	3	0
1	0	0	25	1	2	2	1	3	2	4	1	0	18.1	1	1	1	2	2	2	2	2	1	0
1	0	1	31	2	1	1	2	1	2	1	4	0	24.7	2	3	1	1	1	1	3	2	5	0
2	1	1	40	3	1	1	3	1	2	1	3	0	20.5	1	2	2	1	2	2	2	2	4	0
1	0	1	42	3	1	1	1	3	2	2	2	0	30.8	3	1	1	1	1	1	2	3	4	0
1	0	0	30	2	2	1	2	3	2	4	1	0	18.1	1	1	2	2	2	2	2	2	1	0
1	0	0	32	2	2	1	1	3	1	4	1	0	21	1	1	2	2	2	2	2	2	1	0
1	1	1	34	2	1	1	2	2	2	2	4	0	23.2	1	4	1	2	1	1	3	2	3	0
2	0	1	41	3	1	1	2	3	3	4	4	0	24.2	2	1	1	2	1	1	3	2	1	0
1	0	1	59	5	1	1	2	3	2	3	4	0	21.2	1	1	2	2	2	2	3	1	4	0
2	0	1	56	5	1	1	2	1	2	1	4	0	22.4	1	1	1	1	2	2	2	3	5	0
1	0	0	29	2	1	1	2	3	2	3	2	0	34.1	3	3	1	1	1	2	2	3	1	0
3	1	1	41	3	1	1	1	2	2	2	2	0	23.1	1	3	2	2	2	3	2	3	3	0
2	0	1	32	2	1	1	2	2	2	2	4	0	31.4	3	2	1	1	2	2	2	2	4	0
1	1	0	38	3	1	1	1	3	2	1	4	0	28.7	3	1	1	1	1	1	1	3	3	0
2	0	0	29	2	1	1	1	3	2	2	2	0	29.7	3	1	3	2	1	3	3	1	1	0
1	0	0	39	3	1	1	2	2	2	2	2	0	24.3	2	1	1	1	1	1	2	3	2	0
2	0	1	31	2	1	2	2	2	2	2	3	0	25.4	2	2	2	2	3	2	3	1	4	0
2	1	0	45	3	1	1	2	3	4	1	4	1	25	2	1	1	2	1	2	2	2	4	1
1	0	1	45	3	1	1	3	2	2	2	4	0	27.2	3	3	1	2	1	3	1	2	1	0
1	1	1	45	3	1	1	2	2	3	1	2	0	22.7	1	4	1	1	1	2	3	3	5	0
2	0	1	40	3	1	1	3	1	4	1	4	0	22.2	1	1	1	1	2	1	2	3	4	0
2	0	0	28	2	1	1	2	1	2	2	3	0	33.4	3	2	2	1	2	3	1	1	4	0
1	0	1	29	2	1	1	2	2	2	2	3	0	22.2	1	1	2	2	2	1	2	1	3	0
1	1	0	42	3	1	1	2	2	3	2	3	0	24	2	2	1	1	2	1	2	3	3	0
2	0	1	27	2	1	1	1	2	2	2	3	0	31	3	1	1	1	2	1	1	1	2	0
3	0	0	26	2	1	1	1	3	2	2	4	0	26.7	2	2	1	1	1	3	2	3	2	0
2	0	1	29	2	1	1	2	2	2	2	3	0	21.8	1	1	1	1	3	3	3	2	4	0
1	1	1	39	3	1	1	2	2	2	2	3	0	29.3	3	1	1	1	1	1	2	2	5	0
2	0	1	37	3	1	1	2	2	2	2	3	0	23.7	1	3	3	2	2	3	2	2	5	0
2	1	1	40	3	1	1	2	2	4	2	3	0	25.1	2	2	1	1	1	1	2	3	3	0
2	1	1	38	3	1	1	2	2	1	1	1	0	25.4	2	1	2	2	1	3	2	3	2	0
2	0	1	26	2	1	1	1	3	2	4	3	0	30	3	1	1	1	2	1	3	3	4	0
2	0	0	37	3	1	1	2	1	4	2	3	0	25.3	2	1	1	1	2	1	2	2	4	0
2	1	0	43	3	1	1	1	3	2	1	2	1	25.4	2	3	1	1	1	2	2	3	3	1
2	1	1	27	2	1	1	2	2	2	2	4	0	27.1	3	3	2	2	2	3	2	2	3	0
2	0	0	30	2	1	1	1	3	2	4	2	0	26	2	1	2	2	3	2	1	2	1	0
1	0	0	41	3	1	1	1	3	3	4	3	0	27.3	3	1	1	1	1	3	2	3	2	0
2	0	0	43	3	1	1	1	3	2	2	4	0	20.6	1	1	1	1	1	1	2	3	3	0
1	0	0	31	2	2	1	1	3	3	4	1	0	19.5	1	2	1	1	2	3	1	2	1	0
1	0	1	38	3	1	1	2	2	2	2	3	0	22.5	1	1	1	1	1	1	2	3	3	0
1	0	1	39	3	1	1	2	2	2	3	3	0	24.3	2	1	2	2	2	2	3	3	3	0
3	1	0	18	1	1	1	2	1	3	2	3	0	27.3	3	1	2	2	1	2	1	3	4	0
2	0	0	29	2	1	1	2	1	2	2	2	0	30.8	3	3	2	1	2	3	3	1	5	0
2	0	0	29	2	1	1	2	2	2	2	4	0	25.8	2	1	1	2	1	1	2	3	3	0
3	1	0	29	2	1	1	2	1	2	1	4	0	31.2	3	1	2	2	2	3	1	1	5	0
2	1	1	45	3	1	1	2	2	1	2	2	0	21.6	1	2	1	1	2	1	3	2	1	0
1	0	1	57	5	1	1	3	2	2	2	4	0	24	2	4	1	1	2	2	1	3	1	0
2	1	1	33	2	1	1	2	2	2	2	4	0	27.2	3	3	1	1	2	1	3	2	1	0
1	1	1	32	2	1	1	2	2	2	2	3	0	21	1	3	2	2	2	2	1	2	3	0
1	1	1	29	2	1	1	2	2	2	2	4	1	30.1	3	3	1	1	2	1	1	2	5	1
1	0	1	32	2	1	1	2	2	2	2	3	0	21.8	1	2	1	1	3	1	3	2	5	0
1	0	1	30	2	1	1	2	3	2	2	3	0	31.8	3	1	3	2	3	3	2	1	3	0
1	1	1	45	3	1	1	2	2	2	3	4	0	23.2	1	3	2	2	1	2	3	3	3	0
1	1	1	25	1	1	2	1	3	2	1	4	0	29	3	2	1	1	2	1	3	1	2	0
2	1	1	45	3	1	1	1	3	2	4	4	0	27.6	3	1	1	1	1	2	1	2	3	0
1	0	1	37	3	1	1	1	2	2	1	4	0	26.6	2	1	2	2	2	3	1	1	5	0
2	1	1	31	2	1	1	1	3	2	4	1	0	24.4	2	2	2	1	1	3	2	3	2	0
1	0	0	48	4	1	1	2	3	2	2	4	0	28.5	3	1	1	1	2	1	3	2	3	0
1	1	1	29	2	1	1	2	2	3	1	4	0	27.6	3	3	1	1	2	2	3	1	4	0
2	1	1	29	2	1	1	1	2	2	2	2	0	29.7	3	2	1	2	1	2	3	2	4	0
2	0	1	37	3	1	1	2	1	4	1	4	0	31	3	1	1	1	1	1	1	3	4	0
2	1	1	43	3	1	1	2	1	4	2	3	0	27.8	3	4	1	1	2	3	2	2	4	0
3	1	1	31	2	1	1	3	1	3	1	4	0	25.6	2	1	1	1	1	2	2	2	5	0
2	0	1	35	2	1	1	3	2	1	1	3	1	26.2	2	1	1	1	1	3	1	3	1	1
1	1	0	34	2	1	1	1	3	2	1	4	0	25.1	2	1	1	2	2	1	2	1	5	0
3	0	0	32	2	2	1	2	1	2	3	1	0	20.4	1	2	1	1	1	2	2	3	3	0
2	1	1	32	2	1	1	2	2	3	2	2	0	26.5	2	3	2	3	2	3	2	2	4	0
3	0	0	32	2	1	1	2	2	2	2	2	0	28.7	3	1	2	1	3	2	3	3	3	0
2	1	1	37	3	1	1	3	1	2	1	4	0	19.7	1	3	1	1	2	3	1	2	3	0
2	1	1	32	2	1	1	2	1	2	1	4	0	19.8	1	2	2	2	2	2	1	2	4	0
1	0	1	31	2	1	2	2	2	2	2	2	0	20.5	1	3	1	1	2	2	2	2	5	0
1	1	1	41	3	1	1	2	2	2	2	4	0	28.4	3	2	1	1	2	2	3	3	4	0
3	0	1	38	3	1	1	3	2	2	3	2	0	25.5	2	2	1	2	1	2	2	3	3	0
2	1	1	29	2	1	1	2	1	3	1	3	0	26.7	2	2	1	1	1	2	2	3	5	0
3	0	0	34	2	2	1	2	2	2	3	4	0	29.7	3	2	2	3	2	2	1	2	4	0
2	1	1	49	4	1	1	2	1	3	1	3	0	24	2	3	1	2	1	3	2	2	4	0
2	0	1	34	2	1	1	2	1	3	1	3	1	27.7	3	3	2	2	2	1	1	1	5	1
1	0	1	40	3	1	1	2	3	2	3	3	0	24.4	2	2	1	1	2	2	3	2	4	0
1	0	0	44	3	1	1	1	2	2	3	3	0	26.3	2	2	1	1	2	2	2	2	1	0
1	1	1	37	3	1	1	2	2	2	2	4	0	24.2	2	2	1	1	2	1	3	1	3	0
3	0	0	44	3	1	1	2	1	4	1	4	0	25	2	3	1	2	1	3	2	3	5	0
2	0	1	37	3	1	1	2	1	2	2	4	0	23.4	1	4	1	1	1	2	1	2	5	0
3	0	1	33	2	1	1	1	1	2	2	3	0	24.5	2	3	1	2	2	2	2	2	4	0
1	1	1	35	2	1	1	2	1	3	2	3	1	28.3	3	2	1	1	2	1	2	2	4	1
1	1	1	45	3	1	1	2	1	2	2	4	0	26	2	1	1	1	2	1	2	3	3	0
2	1	0	45	3	1	1	2	2	2	3	2	0	24.7	2	1	1	1	2	1	2	1	1	0
2	1	1	35	2	1	1	2	2	2	3	3	0	25.2	2	2	1	1	1	1	1	2	2	0
1	1	1	31	2	1	1	2	2	2	2	2	0	23.3	1	1	1	1	3	1	3	3	1	0
1	0	0	33	2	1	1	1	3	3	4	4	0	32.3	3	1	1	1	1	1	1	2	1	0
2	1	1	39	3	1	1	2	2	4	2	2	0	24.6	2	4	2	2	1	2	3	3	5	0
2	0	1	45	3	1	1	3	2	2	3	3	0	25.1	2	1	1	1	2	2	3	3	4	0
1	1	1	37	3	1	1	2	2	2	2	3	0	26.9	2	4	1	2	1	3	1	3	5	0
2	1	0	34	2	1	1	2	3	2	2	3	0	34	3	3	1	2	1	1	2	3	5	0
1	1	1	42	3	1	1	1	3	2	4	4	0	27.8	3	1	1	1	2	1	2	3	1	0
2	0	1	45	3	1	1	1	3	3	4	4	0	25.8	2	3	2	2	2	3	2	2	3	0
2	1	1	41	3	1	1	1	3	2	3	3	0	28.3	3	3	1	1	1	3	2	2	3	0
2	1	0	35	2	1	1	1	3	2	4	3	0	23.1	1	1	1	2	2	3	2	3	1	0
1	0	0	43	3	1	1	1	2	2	1	3	0	26.6	2	2	1	1	2	1	2	2	4	0
2	1	1	36	3	1	1	2	2	1	3	2	0	21.8	1	4	1	1	1	2	2	2	3	0
1	0	1	41	3	1	1	3	2	2	3	3	0	28.3	3	4	1	1	2	2	2	2	1	0
1	0	0	27	2	1	2	1	3	2	2	4	0	19.2	1	1	1	1	1	1	1	3	3	0
2	1	1	39	3	1	1	2	2	3	2	3	0	22.1	1	1	1	2	2	1	3	3	3	0
2	0	0	41	3	1	1	2	1	3	2	2	0	27.4	3	3	1	1	2	1	2	3	3	0
1	0	1	30	2	1	1	1	3	2	3	3	1	18.9	1	3	2	1	2	2	2	1	3	1
2	1	1	32	2	1	1	2	2	3	2	2	0	20.7	1	2	1	2	2	2	1	1	3	0
1	0	0	53	4	1	1	3	1	2	1	4	0	22.1	1	4	1	1	2	3	1	2	5	0
2	0	0	41	3	2	1	1	3	2	4	4	0	22.7	1	1	1	1	2	3	2	2	1	0
2	1	1	34	2	1	2	1	3	4	2	1	0	23.9	1	3	1	1	2	1	3	3	4	0
2	1	1	34	2	1	1	2	2	2	2	2	0	29.2	3	2	2	2	2	3	2	3	2	0
1	0	1	38	3	1	1	2	3	1	4	3	0	24	2	1	1	2	2	1	2	2	1	0
2	0	1	45	3	1	1	3	1	4	1	3	0	23.1	1	3	2	1	2	2	2	2	2	0
2	0	0	26	2	1	1	1	3	2	2	2	0	26.8	2	1	1	1	1	1	1	3	4	0
3	0	1	49	4	1	1	3	3	2	1	3	0	18.8	1	2	2	1	3	3	2	2	5	0
2	0	1	31	2	1	1	1	2	3	2	2	0	32.3	3	1	2	3	2	3	1	1	1	0
2	1	1	37	3	1	2	2	2	4	2	3	0	26.8	2	2	1	1	1	2	2	3	5	0
1	1	1	32	2	1	1	2	2	3	1	4	0	24.7	2	2	2	1	2	3	2	2	5	0
1	1	1	27	2	1	1	2	2	2	2	2	0	17.6	1	2	1	2	2	1	2	2	2	0
1	1	1	32	2	1	1	1	3	2	4	4	0	30.4	3	1	2	1	2	1	3	2	1	0
1	1	1	30	2	1	1	1	3	2	2	3	0	25.1	2	2	1	2	2	2	1	2	3	0
2	0	1	57	5	1	1	3	1	2	1	4	0	25.4	2	4	2	1	2	3	1	2	5	0
2	0	0	39	3	1	1	2	3	2	4	4	0	24.5	2	2	1	1	2	3	2	2	1	0
2	1	1	27	2	1	2	1	3	2	4	4	1	26.4	2	2	2	1	3	2	3	3	4	1
2	0	1	40	3	1	1	1	3	2	4	1	0	22.2	1	1	1	1	2	2	2	2	3	0
3	1	1	32	2	1	1	2	2	2	3	4	0	25.9	2	3	2	1	2	3	3	1	5	0
1	0	1	46	4	1	1	2	3	2	3	3	0	20.4	1	1	1	1	2	1	3	3	1	0
1	0	1	31	2	1	1	2	3	2	4	3	0	25.8	2	1	1	1	3	2	1	2	2	0
1	1	0	37	3	1	1	2	2	2	2	4	0	27.2	3	1	1	2	2	2	2	3	2	0
2	0	1	32	2	1	1	2	2	2	2	3	0	30.2	3	1	1	1	2	3	1	1	1	0
1	1	1	31	2	1	1	1	2	2	2	3	0	20.7	1	1	1	1	2	2	2	3	3	0
3	0	0	34	2	1	2	3	1	2	1	4	0	17.6	1	1	1	1	2	1	3	3	4	0
1	0	1	40	3	1	1	2	2	2	2	4	0	26	2	2	1	1	3	3	2	1	4	0
1	1	1	45	3	1	1	2	1	2	1	3	0	27.6	3	4	2	1	2	3	2	3	3	0
1	1	1	37	3	1	1	2	1	2	1	4	0	19.9	1	3	2	2	2	2	3	3	5	0
1	1	1	53	4	1	1	3	1	2	1	4	0	22.9	1	4	1	2	3	2	3	2	3	0
3	0	0	42	3	1	1	2	3	4	2	4	0	29.4	3	3	1	1	2	2	3	3	5	0
2	1	1	49	4	1	1	3	2	4	1	2	0	24.2	2	4	1	1	1	2	2	3	4	0
1	1	1	49	4	1	1	3	1	4	1	1	0	25.2	2	4	2	1	2	3	3	1	5	0
1	0	0	31	2	1	1	1	3	2	4	2	0	21.8	1	1	1	1	1	2	2	3	1	0
1	0	1	52	4	1	1	3	1	4	1	3	0	18.6	1	4	2	1	2	3	3	3	5	0
1	0	1	30	2	1	1	2	2	2	3	2	1	26	2	1	2	1	2	1	2	2	1	1
1	1	0	43	3	1	1	2	1	3	1	3	1	26.6	2	4	1	3	3	3	1	2	5	1
2	0	0	43	3	1	1	2	2	4	1	3	0	24.1	2	1	2	2	2	2	1	3	3	0
1	1	1	53	4	1	1	3	1	3	1	3	0	18.1	1	3	1	1	3	3	3	1	5	0
1	1	0	45	3	1	1	2	2	4	1	2	0	25.8	2	1	1	1	2	1	1	3	1	0
1	0	1	28	2	1	1	2	1	2	2	2	0	22.2	1	2	1	1	2	2	2	2	5	0
1	1	1	46	4	1	1	3	2	4	2	2	0	28	3	4	2	1	3	2	3	2	3	0
2	1	1	30	2	1	1	2	1	2	1	3	1	27.6	3	3	1	1	2	1	2	2	5	1
2	1	1	37	3	1	1	2	1	2	1	2	0	26.9	2	3	1	1	2	2	2	3	4	0
2	0	1	33	2	1	1	2	2	2	1	4	0	23.3	1	3	2	1	1	1	2	2	4	0
1	1	1	45	3	1	1	2	2	2	2	1	0	26	2	1	1	1	2	2	3	3	3	0
1	1	1	31	2	1	1	2	2	3	2	2	0	25.8	2	1	1	1	1	3	3	2	4	0
1	0	1	46	4	1	1	2	2	4	2	2	0	26.2	2	3	1	1	1	2	2	2	3	0
2	1	1	27	2	1	1	2	1	2	1	4	0	26.8	2	2	1	1	2	3	3	2	5	0
2	1	1	54	4	1	1	2	1	2	1	3	1	27.9	3	4	1	1	2	3	3	2	5	1
1	1	1	52	4	1	1	3	2	2	2	2	0	30.8	3	4	1	1	2	3	3	2	3	0
2	0	0	40	3	1	1	2	2	3	1	2	0	22.3	1	4	2	2	2	1	2	2	4	0
1	0	0	31	2	1	1	1	1	2	1	3	0	33.8	3	3	1	1	2	1	2	2	5	0
3	0	0	51	4	1	1	3	1	4	1	2	1	29.4	3	2	1	1	2	3	1	3	5	1
1	0	0	39	3	1	1	3	2	2	3	1	0	27	3	1	1	1	1	2	3	2	3	0
1	0	1	39	3	1	1	3	2	3	2	2	0	28.4	3	3	1	1	1	3	3	2	2	0
1	1	0	53	4	1	1	2	1	3	1	3	0	28.3	3	1	2	1	2	2	3	2	5	0
1	0	1	54	4	1	1	2	1	3	1	2	0	28.1	3	4	1	1	1	3	3	3	3	0
1	1	1	50	4	1	1	2	2	4	2	2	0	16.6	1	1	1	2	1	2	3	2	2	0
1	0	1	49	4	1	1	3	1	3	1	2	0	20.3	1	3	2	2	2	2	2	2	4	0
1	1	0	26	2	1	2	2	1	2	1	3	1	24.1	2	1	1	2	2	1	2	3	5	1
1	1	1	30	2	1	1	2	1	2	1	3	1	18.9	1	1	2	1	2	2	2	2	4	1
1	0	0	43	3	1	1	3	1	4	1	3	0	19.4	1	3	2	1	2	1	2	2	5	0
2	1	1	27	2	1	1	2	1	2	1	3	0	21.3	1	1	2	1	1	2	3	3	5	0
2	1	0	31	2	1	1	2	2	2	3	2	0	29	3	1	1	2	2	2	1	3	1	0
1	0	1	50	4	1	2	2	2	4	2	2	0	26.3	2	3	1	1	1	3	3	2	2	0
3	0	1	52	4	1	1	2	1	4	1	3	1	23.9	1	4	1	1	1	2	3	3	3	1
1	0	0	52	4	1	1	2	2	3	2	4	0	23.7	1	3	1	1	1	2	2	3	3	0
2	1	1	35	2	1	1	2	1	2	1	4	0	21	1	3	1	1	2	1	3	2	5	0
1	1	0	53	4	1	1	3	1	4	1	2	0	27.2	3	4	1	1	2	2	2	3	5	0
2	1	1	39	3	1	1	2	3	3	2	1	0	22.9	1	3	1	2	2	1	2	3	3	0
1	0	1	44	3	1	1	2	1	3	1	3	0	22.1	1	4	2	1	1	1	2	3	5	0
1	1	1	24	1	1	2	2	1	2	2	1	0	20.3	1	1	1	1	1	1	3	3	3	0
1	0	1	33	2	1	1	2	3	2	1	3	0	18.7	1	1	2	2	2	3	2	2	5	0
2	1	0	40	3	1	1	2	2	2	3	2	0	24.2	2	1	1	1	3	2	3	1	2	0
2	1	1	32	2	1	1	2	2	3	2	2	0	23.3	1	2	2	1	2	1	2	3	5	0
1	0	1	28	2	1	2	1	3	2	2	2	0	26.5	2	1	1	1	2	1	3	1	3	0
1	0	1	39	3	1	1	2	2	3	3	2	0	24.5	2	1	1	1	2	1	3	3	2	0
2	0	0	26	2	1	2	1	2	1	2	1	0	20.8	1	2	2	2	1	1	2	3	5	0
1	0	1	26	2	1	1	2	2	2	2	2	0	21.6	1	1	2	1	2	1	2	2	3	0
1	0	1	30	2	1	1	2	1	2	1	2	0	26.7	2	2	2	1	2	2	2	2	4	0
1	0	1	32	2	1	1	2	2	2	2	2	0	20.3	1	1	1	1	2	1	1	2	3	0
2	0	0	38	3	1	1	3	1	3	1	3	0	17.6	1	1	2	1	2	3	1	3	5	0
2	1	1	37	3	1	1	2	1	4	2	2	1	23.8	1	3	2	2	2	3	2	2	3	1
1	0	1	42	3	1	1	2	1	3	3	2	0	32	3	1	1	1	2	2	2	2	2	0
1	0	1	25	1	1	1	2	1	2	1	2	0	29.4	3	2	1	1	3	2	3	3	3	0
2	1	0	39	3	1	1	2	2	4	2	2	0	23.1	1	1	1	1	2	1	2	3	1	0
1	1	1	43	3	1	1	2	2	4	2	3	0	22	1	4	1	1	2	1	3	2	5	0
1	1	1	41	3	1	1	2	2	4	1	2	0	26	2	3	1	1	1	1	3	3	5	0
2	0	1	35	2	1	1	2	1	2	1	3	0	28.7	3	2	2	2	2	1	2	2	5	0
1	0	0	28	2	1	1	2	2	2	2	2	0	21	1	1	2	2	2	1	2	2	3	0
1	0	1	39	3	1	2	2	2	3	2	2	0	29.4	3	4	1	1	1	2	2	2	3	0
2	1	0	41	3	1	1	3	2	3	2	2	0	26.3	2	3	1	1	2	3	3	2	2	0
3	0	0	34	2	2	1	1	3	2	3	3	0	17.4	1	1	2	1	3	3	2	2	3	0
2	1	0	48	4	1	1	2	2	4	3	2	0	26.3	2	4	1	2	2	3	2	2	2	0
3	0	0	48	4	2	1	3	2	4	3	1	0	31.3	3	1	1	1	2	1	2	3	1	0
1	0	1	56	5	1	1	3	3	4	2	3	0	27.7	3	1	1	1	3	3	3	2	2	0
1	1	1	51	4	1	1	2	2	4	2	2	0	24.2	2	1	1	1	2	2	3	1	4	0
2	1	1	34	2	1	2	2	2	2	2	2	0	29.2	3	2	1	1	2	1	3	2	5	0
1	1	0	34	2	1	1	2	2	3	1	3	0	22.9	1	1	2	1	2	2	1	2	3	0
1	0	0	24	1	1	2	2	2	2	2	3	0	20.8	1	2	2	2	2	2	1	1	3	0
2	0	1	41	3	1	1	2	2	2	3	1	0	28.5	3	2	1	1	2	1	1	1	4	0
2	0	1	28	2	1	2	2	2	2	2	1	0	24	2	2	1	2	2	1	1	3	3	0
1	0	1	51	4	1	1	2	2	2	1	2	0	19.1	1	1	1	2	2	2	3	3	4	0
1	0	1	43	3	1	1	2	1	4	1	3	0	26.8	2	4	1	2	2	2	3	3	3	0
1	0	1	25	1	1	2	2	2	1	4	2	0	21.2	1	1	1	1	2	1	2	3	1	0
3	0	0	41	3	1	1	3	1	2	2	2	0	28.7	3	3	1	1	1	1	2	3	3	0
3	1	1	45	3	1	1	3	1	2	1	3	0	24.4	2	4	2	2	2	3	3	2	3	0
1	0	0	38	3	1	1	2	1	4	1	1	1	23.4	1	2	1	2	2	2	3	2	5	1
2	0	1	43	3	1	1	3	1	1	1	3	0	25.1	2	3	2	1	2	2	2	2	5	0
1	0	0	55	5	1	1	2	2	3	2	3	0	21.9	1	3	1	1	2	3	2	3	2	0
1	0	1	41	3	1	1	2	2	2	1	2	0	33	3	3	1	1	2	1	3	3	3	0
1	1	1	51	4	1	1	3	2	4	1	3	0	20.2	1	4	2	1	3	2	3	2	5	0
1	0	1	33	2	1	1	2	2	3	3	3	0	21.6	1	1	1	2	2	1	3	2	3	0
2	1	1	38	3	1	1	2	2	4	3	2	0	20.4	1	1	2	1	2	2	3	2	5	0
1	0	0	35	2	1	1	2	2	2	3	2	0	26	2	3	1	1	2	2	3	3	2	0
1	0	1	25	1	1	1	2	1	2	1	3	1	28.7	3	2	1	2	2	2	3	2	3	1
2	0	0	26	2	1	1	2	2	1	2	1	0	23.7	1	2	2	2	2	2	2	3	5	0
2	1	1	43	3	1	1	2	2	2	1	4	0	21.8	1	3	1	1	2	2	1	1	4	0
1	0	1	28	2	1	1	2	1	2	1	2	0	25.4	2	1	1	2	2	1	3	2	4	0
1	1	1	37	3	1	1	3	2	3	1	3	1	20.7	1	4	1	1	3	1	2	3	1	1
2	0	0	40	3	1	1	3	2	3	3	2	0	17.1	1	1	2	1	2	3	1	1	1	0
2	1	1	51	4	1	2	3	2	3	2	2	0	32.3	3	2	2	2	2	2	2	3	3	0
1	0	0	25	1	1	2	1	3	2	4	2	0	24.6	2	2	1	1	1	1	1	3	1	0
1	1	1	30	2	1	1	2	2	3	2	1	0	32.1	3	2	1	2	3	1	3	2	3	0
1	1	1	37	3	1	1	2	1	3	1	3	0	23.9	1	4	1	1	2	3	1	1	5	0
1	1	1	51	4	1	1	3	1	2	2	4	0	24.6	2	3	1	1	2	3	3	2	2	0
1	0	0	55	5	1	1	3	2	4	3	2	0	27.8	3	4	2	2	2	2	2	3	3	0
1	0	1	42	3	1	1	2	2	4	2	2	0	26.3	2	1	1	1	2	1	2	2	3	0
2	0	0	53	4	2	1	2	3	4	4	3	0	22.6	1	1	2	2	2	1	2	3	3	0
1	0	1	35	2	1	1	2	2	2	2	2	0	25.9	2	3	1	1	2	1	2	2	4	0
1	1	1	53	4	1	1	2	1	3	2	2	0	27.7	3	1	1	1	2	2	3	2	2	0
2	1	1	41	3	1	1	2	2	2	1	2	0	23.9	1	3	2	2	2	1	3	3	2	0
1	1	1	34	2	1	1	2	1	3	2	2	0	22.8	1	3	1	1	2	1	2	2	5	0
2	0	1	38	3	1	1	2	2	3	2	2	0	21	1	4	1	1	2	3	2	2	5	0
2	1	1	40	3	1	1	2	2	2	3	2	1	25.9	2	2	1	1	2	1	3	2	4	1
2	0	0	42	3	1	1	1	3	3	4	3	0	29	3	1	1	1	2	2	3	3	2	0
1	0	0	37	3	2	1	3	2	2	3	2	0	23.7	1	1	1	1	3	3	3	2	2	0
1	1	1	36	3	1	1	2	1	3	1	2	0	20.2	1	1	1	1	2	1	2	3	2	0
1	1	1	26	2	1	2	2	3	2	2	2	0	21.9	1	2	1	2	2	3	3	2	3	0
2	0	1	38	3	1	1	2	2	3	2	2	0	20.7	1	4	1	1	2	2	3	3	3	0
2	1	1	33	2	1	1	2	1	3	1	2	0	19.5	1	3	2	2	2	2	3	2	5	0
1	0	1	46	4	1	1	3	1	4	1	3	0	24.1	2	1	2	2	2	2	3	2	3	0
1	0	0	32	2	1	1	3	2	2	2	2	0	22.7	1	1	2	2	2	3	1	3	2	0
1	0	0	45	3	1	1	2	2	2	2	2	0	26.1	2	2	1	1	1	2	3	3	4	0
2	0	0	45	3	1	1	2	2	3	1	2	0	22.8	1	3	1	2	2	3	2	3	1	0
1	0	1	41	3	1	1	3	2	2	1	2	0	26	2	3	1	2	1	1	3	2	2	0
1	0	1	35	2	1	1	2	2	3	2	3	0	25.6	2	3	2	1	2	2	2	2	5	0
2	0	1	29	2	1	1	2	2	2	3	1	0	24.6	2	1	1	1	2	2	2	3	1	0
1	0	0	45	3	2	1	2	3	4	4	2	0	23.8	1	1	1	1	3	1	2	2	1	0
1	1	1	50	4	1	1	2	2	3	2	4	0	20.8	1	3	2	1	1	1	3	2	5	0
1	1	1	45	3	1	1	3	2	4	3	2	0	26.6	2	1	1	1	3	1	3	3	2	0
1	0	1	41	3	1	1	3	2	4	2	2	0	25.1	2	4	1	2	1	1	2	2	5	0
1	1	1	46	4	1	1	3	2	4	2	2	0	20.6	1	1	1	1	2	3	1	1	2	0
1	1	0	55	5	1	1	3	2	2	2	2	0	21.3	1	3	1	1	2	2	3	2	2	0
2	1	1	44	3	1	1	2	1	1	2	2	0	22.6	1	3	1	1	2	1	3	3	4	0
2	1	1	48	4	1	1	3	2	3	2	3	0	23.6	1	4	1	2	1	1	2	3	5	0
2	1	1	52	4	1	1	3	1	3	1	4	0	19.3	1	3	2	2	3	3	2	1	3	0
2	1	1	47	4	1	1	2	1	3	1	3	0	23.5	1	4	1	1	2	1	3	1	4	0
1	1	0	31	2	1	2	2	2	2	2	2	0	22.3	1	1	2	3	1	3	1	2	4	0
2	0	0	52	4	1	2	2	2	2	2	2	0	24.6	2	1	1	2	2	3	2	3	3	0
1	0	0	36	3	1	1	2	2	3	3	1	0	23.9	1	2	2	3	2	1	2	2	5	0
1	0	0	33	2	1	1	2	2	2	3	2	0	23.6	1	1	2	3	2	2	3	3	5	0
2	0	1	26	2	1	1	2	1	2	1	3	0	27.6	3	1	2	1	2	1	3	3	2	0
1	0	1	46	4	1	1	3	2	3	3	2	0	25.3	2	1	2	2	2	1	2	2	5	0
2	1	1	48	4	1	1	2	2	4	2	4	0	20.6	1	2	2	1	1	3	2	3	3	0
1	1	1	41	3	1	1	2	2	3	1	2	0	22	1	3	1	1	1	2	2	2	5	0
1	1	0	42	3	1	1	3	1	4	1	3	0	22.6	1	1	1	1	2	2	1	2	4	0
3	0	1	35	2	1	1	2	1	2	2	3	1	22.1	1	2	1	1	1	2	1	3	3	1
1	1	1	29	2	1	1	2	2	2	2	2	0	19.9	1	1	1	2	1	2	3	2	1	0
3	0	1	41	3	1	1	2	2	3	1	3	0	24.6	2	1	1	1	2	3	3	3	1	0
2	0	1	54	4	1	1	2	3	3	3	4	0	23.7	1	3	2	1	2	2	2	3	3	0
1	1	1	42	3	1	1	3	2	4	2	3	0	26.4	2	4	1	1	1	1	3	2	2	0
1	1	0	49	4	1	2	3	2	4	1	4	0	19.6	1	1	1	1	3	3	2	1	2	0
1	1	1	44	3	1	1	2	1	3	2	3	0	22.9	1	1	1	1	2	2	3	3	4	0
2	0	0	24	1	1	2	2	2	3	2	2	0	29.1	3	2	1	1	2	1	2	3	3	0
2	1	1	25	1	1	2	1	3	2	2	2	0	20.7	1	1	2	2	1	2	3	2	2	0
2	1	1	36	3	1	1	2	2	2	2	2	0	22.5	1	1	1	1	1	3	1	3	3	0
1	1	1	50	4	1	1	3	2	3	2	2	0	26	2	4	1	1	1	3	3	3	3	0
1	0	0	37	3	1	2	2	2	2	2	2	0	27.4	3	4	1	1	2	3	3	2	3	0
1	1	1	40	3	1	2	3	2	3	2	2	0	24.8	2	1	1	1	2	1	2	3	5	0
1	0	1	30	2	1	1	1	2	2	3	4	0	22.5	1	1	1	1	2	1	2	1	3	0
1	0	1	50	4	1	1	3	1	3	2	3	0	21.5	1	3	2	2	3	2	2	2	3	0
2	1	1	37	3	1	2	2	1	2	2	1	0	22.5	1	1	2	3	2	1	2	3	2	0
1	1	0	40	3	1	1	3	2	3	2	1	1	27.4	3	3	2	1	2	2	2	2	3	1
1	0	1	40	3	1	1	2	1	4	2	2	0	22.3	1	1	1	1	2	1	2	3	2	0
2	0	0	35	2	2	1	2	2	2	3	3	0	18.5	1	1	1	1	1	3	1	2	1	0
1	0	0	28	2	1	2	2	1	2	2	3	0	29	3	2	2	3	2	2	2	3	3	0
2	1	0	37	3	1	1	2	2	1	2	2	0	25	2	3	2	1	1	2	2	3	3	0
1	0	1	37	3	1	1	2	2	3	2	2	0	27.6	3	2	2	1	2	2	2	2	2	0
3	1	1	47	4	1	1	2	3	4	3	2	0	24.2	2	1	2	2	1	2	2	2	3	0
1	0	1	37	3	1	1	3	2	2	2	2	0	23.3	1	1	1	1	1	2	2	3	3	0
1	0	0	46	4	1	1	2	3	3	2	2	0	20.9	1	1	1	1	2	1	2	2	3	0
3	0	1	47	4	1	1	3	1	3	1	3	0	21.2	1	4	2	1	2	2	2	1	5	0
1	0	1	42	3	1	2	3	2	4	2	2	0	22.7	1	1	2	1	2	2	2	3	2	0
2	1	1	54	4	1	1	2	2	4	2	2	0	22.7	1	4	1	1	2	2	3	3	3	0
2	0	0	57	5	1	1	2	2	3	3	2	0	28.4	3	1	1	1	2	1	2	3	2	0
1	1	1	38	3	1	2	2	2	3	2	2	0	25	2	3	1	1	1	3	2	2	2	0
1	1	1	42	3	1	1	2	2	3	2	2	0	24.3	2	1	1	1	1	2	3	3	3	0
3	1	0	38	3	1	1	3	1	3	1	1	1	28.3	3	2	1	2	3	3	3	2	5	1
1	0	1	53	4	1	1	3	1	3	1	4	1	19.8	1	4	1	1	2	3	2	3	5	1
2	0	1	32	2	1	2	2	1	2	1	3	0	21.1	1	2	2	2	3	1	1	2	5	0
2	0	0	54	4	1	1	2	2	4	3	2	0	22.9	1	3	1	1	2	1	2	3	1	0
2	0	1	51	4	1	1	3	1	3	1	4	1	20.6	1	4	2	1	2	1	2	2	5	1
1	1	1	36	3	1	1	3	1	3	2	3	0	20.5	1	4	2	1	2	2	1	2	5	0
2	0	0	28	2	1	1	2	1	2	2	3	0	21.4	1	1	1	1	2	1	1	2	1	0
1	0	1	50	4	1	1	3	2	4	3	3	0	25.5	2	1	1	1	2	2	2	2	3	0
2	1	1	41	3	1	1	2	2	4	2	2	0	24	2	1	1	1	2	2	3	2	4	0
2	1	1	35	2	1	1	2	1	3	2	2	0	26.2	2	4	1	2	1	2	3	2	4	0
2	1	1	34	2	1	1	1	3	2	3	2	0	22.9	1	1	2	2	3	2	1	2	2	0
1	1	1	39	3	1	1	3	1	3	1	3	0	22.9	1	4	1	1	2	3	1	3	5	0
1	1	1	34	2	1	1	1	3	3	4	3	0	29.2	3	1	1	1	2	2	2	3	2	0
1	1	0	48	4	1	1	2	2	4	3	1	0	25.1	2	1	1	1	2	1	3	3	2	0
1	1	0	39	3	1	1	2	2	3	3	3	0	18.2	1	1	2	2	1	3	1	2	3	0
1	1	1	49	4	1	1	3	1	4	2	2	0	24.9	2	2	1	1	2	1	2	2	5	0
1	0	1	48	4	1	1	3	2	3	3	1	0	28.3	3	1	1	1	2	2	2	2	1	0
1	0	1	40	3	1	1	3	2	3	2	2	0	27.8	3	4	2	1	2	1	2	3	3	0
1	0	1	29	2	1	1	2	2	3	2	2	0	27.5	3	2	1	1	1	1	2	3	2	0
1	0	1	41	3	1	1	3	1	2	1	2	0	19.4	1	1	1	1	1	2	2	2	5	0
1	0	0	47	4	1	1	2	2	4	3	1	0	25.1	2	1	1	1	1	3	2	2	5	0
1	0	0	45	3	1	1	2	3	4	2	1	0	30.1	3	1	1	1	1	1	3	2	3	0
2	1	1	51	4	1	1	2	3	1	2	2	0	28.7	3	1	1	1	1	3	3	2	2	0
1	1	1	25	1	1	2	2	2	2	2	2	0	20.1	1	2	1	2	2	1	3	1	4	0
1	1	1	37	3	1	2	2	2	3	3	1	0	23.6	1	4	1	1	2	2	1	2	2	0
1	0	0	41	3	1	1	2	2	2	2	2	0	26.1	2	1	1	1	2	3	3	1	3	0
1	0	1	53	4	1	1	3	1	4	2	2	0	28.9	3	1	2	2	2	2	2	3	4	0
2	0	0	59	5	1	1	2	3	2	4	2	0	28.4	3	1	1	1	2	2	3	2	1	0
1	1	1	44	3	1	1	2	3	4	4	4	0	24.4	2	1	1	1	1	1	2	2	2	0
1	0	0	42	3	1	1	3	2	4	3	1	0	25.4	2	1	2	1	2	3	1	2	1	0
2	1	1	41	3	1	1	2	2	4	2	1	0	26.1	2	1	1	1	1	1	2	2	4	0
1	0	0	47	4	1	1	3	1	4	2	2	0	26.7	2	1	1	1	2	1	2	3	4	0
2	0	0	41	3	1	1	3	2	1	2	2	0	23.5	1	2	2	2	2	1	2	3	2	0
3	1	1	49	4	1	1	3	2	1	1	2	0	22.9	1	4	2	2	2	3	1	2	5	0
1	0	1	43	3	1	1	3	2	3	3	1	0	24.2	2	1	1	1	2	1	2	2	1	0
2	1	1	45	3	1	1	2	2	3	3	1	0	27.8	3	1	1	1	2	2	2	3	5	0
1	1	1	25	1	1	1	2	2	2	2	2	1	25.4	2	2	1	1	1	2	3	3	4	1
2	0	0	35	2	2	2	2	3	3	4	1	0	21.4	1	1	1	2	2	2	3	2	1	0
1	1	1	43	3	1	1	2	3	3	3	2	0	23.5	1	2	1	2	1	2	1	3	1	0
2	1	1	41	3	1	1	3	2	3	2	1	0	20.7	1	4	2	1	2	1	2	3	1	0
2	0	1	46	4	1	1	3	2	2	3	1	0	27.4	3	4	1	2	1	2	2	2	3	0
2	0	0	31	2	1	1	1	2	2	2	2	0	23.7	1	2	1	1	1	1	3	2	1	0
2	0	0	46	4	1	1	2	1	3	2	2	0	25.5	2	4	1	1	1	1	3	3	3	0
1	0	1	26	2	1	1	2	1	2	1	2	0	29.1	3	1	1	1	1	1	3	3	3	0
2	1	1	49	4	1	1	3	2	2	2	2	0	26	2	1	1	1	2	3	2	3	3	0
1	1	0	44	3	1	1	2	2	4	2	2	0	28.4	3	4	1	1	2	1	3	3	5	0
2	0	0	39	3	1	1	3	2	3	2	2	0	24.6	2	4	2	2	2	3	2	2	3	0
2	1	1	32	2	1	2	2	1	2	2	2	1	20.8	1	1	1	1	1	3	2	2	3	1
1	0	0	43	3	1	1	3	2	3	1	3	0	24.2	2	1	1	1	3	1	1	2	2	0
3	1	1	46	4	1	1	3	2	3	3	2	0	25.5	2	1	1	1	1	1	3	2	2	0
1	1	0	49	4	1	1	1	1	2	1	2	0	24.4	2	3	1	1	2	2	2	3	4	0
1	1	0	38	3	1	2	2	2	3	3	2	0	29.4	3	2	1	1	2	1	3	3	1	0
2	0	0	52	4	2	1	2	3	3	4	1	0	28.6	3	1	1	1	2	2	3	3	1	0
1	1	1	45	3	1	1	2	1	3	2	3	0	21.8	1	4	1	2	2	3	2	3	2	0
1	1	1	44	3	1	1	2	1	4	2	2	0	21.6	1	1	1	1	2	2	2	3	1	0
1	0	0	33	2	1	1	3	2	3	3	2	0	27.2	3	3	2	1	2	3	3	2	2	0
1	1	1	25	1	1	2	2	2	2	2	2	0	24	2	2	1	1	3	3	3	1	2	0
1	0	0	32	2	1	1	2	1	3	1	3	0	25.5	2	3	1	1	1	1	2	2	3	0
1	1	1	43	3	1	1	2	1	2	1	3	1	27	3	3	2	1	2	3	1	1	4	1
1	0	0	28	2	1	1	2	2	2	2	2	0	23	1	1	2	2	2	1	2	2	5	0
2	0	0	28	2	1	1	3	1	2	2	3	0	19.8	1	2	2	1	2	2	1	2	4	0
2	0	1	42	3	1	1	2	2	3	3	2	0	27.4	3	1	1	1	2	2	2	1	2	0
1	1	0	53	4	1	1	2	1	2	1	1	0	27.9	3	1	1	1	2	3	3	3	1	0
1	1	1	35	2	1	1	3	2	2	2	3	0	30.8	3	1	2	2	3	3	1	1	5	0
2	0	1	31	2	1	1	2	2	3	2	2	0	29.9	3	3	2	1	2	2	1	2	3	0
2	1	1	37	3	1	1	3	1	3	3	3	0	23.2	1	1	1	1	1	2	3	3	4	0
3	1	1	40	3	1	1	2	1	3	1	2	1	22.6	1	2	2	2	1	2	2	2	3	1
1	0	0	35	2	2	1	2	2	3	3	3	0	22.7	1	1	1	1	1	2	2	3	1	0
1	0	1	38	3	1	1	2	3	3	4	1	0	20.5	1	1	1	1	2	2	2	3	2	0
3	0	0	40	3	2	1	2	3	3	3	1	0	24.6	2	1	1	2	2	2	2	2	1	0
2	0	0	46	4	2	2	3	3	4	3	1	0	32	3	1	1	1	2	1	1	2	1	0
1	0	0	34	2	2	1	3	2	3	3	2	0	24.1	2	1	1	1	2	1	3	3	1	0
1	0	1	55	5	1	1	3	2	2	1	2	0	24.3	2	3	1	1	2	1	3	3	2	0
2	0	0	42	3	2	1	2	2	1	3	1	0	25.8	2	1	2	1	2	2	1	1	1	0
1	0	1	36	3	1	1	2	2	3	1	4	0	25.9	2	3	1	1	1	1	2	2	5	0
2	1	1	52	4	1	1	3	2	4	3	1	0	26.7	2	1	1	1	1	3	3	2	5	0
1	1	1	46	4	1	1	2	3	4	4	3	0	30.8	3	4	2	2	1	1	3	3	1	0
3	1	1	28	2	1	1	2	1	2	1	3	0	19.3	1	2	2	1	2	3	2	2	5	0
1	0	0	38	3	1	1	2	2	3	3	1	0	28.1	3	1	2	2	1	2	1	2	2	0
1	1	1	53	4	1	1	3	2	3	3	1	0	22.3	1	1	2	1	1	1	1	1	4	0
3	1	0	48	4	1	1	2	2	3	1	3	0	26.6	2	3	1	1	1	3	3	2	5	0
1	0	1	29	2	1	2	2	2	2	2	2	0	23.6	1	1	2	1	1	1	3	1	2	0
2	0	0	40	3	2	1	2	2	2	4	4	0	21.8	1	2	2	2	2	2	3	2	3	0
2	0	0	54	4	1	2	2	2	2	2	2	0	26.1	2	4	2	1	2	3	3	3	5	0
2	1	1	47	4	1	1	3	2	3	1	3	0	22.3	1	4	2	2	1	2	1	3	3	0
2	1	1	43	3	1	1	2	1	2	1	2	0	22.5	1	3	2	1	2	2	2	3	4	0
2	0	1	44	3	1	1	2	1	3	1	4	0	26.5	2	2	1	1	2	2	2	3	5	0
2	1	1	37	3	1	1	3	1	1	1	3	0	26.2	2	1	2	2	1	2	2	2	3	0
1	0	1	41	3	1	1	2	3	1	2	3	0	24.1	2	1	1	1	1	3	2	2	4	0
1	0	0	57	5	1	1	2	2	3	1	2	0	33	3	1	1	1	1	2	3	3	2	0
2	0	0	54	4	2	1	2	3	4	4	2	0	22.7	1	1	1	1	1	3	2	2	1	0
1	0	0	34	2	2	1	2	2	3	3	2	0	27.7	3	3	2	2	2	1	2	2	1	0
2	1	1	42	3	1	1	2	2	4	1	2	0	24.6	2	3	1	2	1	2	2	3	4	0
2	1	0	56	5	1	1	2	3	2	2	2	0	27.6	3	3	2	1	2	3	3	1	1	0
1	0	0	30	2	2	1	2	3	1	4	3	0	29.9	3	1	2	1	1	2	2	2	1	0
2	1	1	26	2	1	1	2	2	1	4	1	0	29.8	3	2	1	1	2	2	1	1	1	0
1	0	0	34	2	2	1	2	2	3	3	4	0	20.9	1	1	1	1	2	2	3	2	5	0
1	0	0	34	2	2	1	2	3	3	4	4	0	21	1	1	1	1	2	3	3	2	1	0
1	1	1	33	2	1	1	2	2	2	2	2	0	18.4	1	2	1	1	2	3	3	2	3	0
3	1	1	56	5	1	1	3	2	4	3	2	0	27.9	3	4	1	1	1	2	2	3	1	0
1	0	0	28	2	1	2	2	2	2	1	4	0	24.2	2	2	1	1	2	2	3	3	4	0
2	0	0	27	2	1	2	1	2	2	3	2	0	20.2	1	2	1	1	2	1	3	3	1	0
1	1	1	58	5	1	1	2	3	3	4	4	0	26	2	1	1	3	2	1	3	3	1	0
1	0	0	34	2	1	1	2	1	2	1	2	0	25.1	2	3	2	2	3	2	1	3	3	0
1	1	1	51	4	1	1	2	1	2	2	2	0	23.5	1	3	1	1	2	1	3	3	3	0
2	0	0	36	3	2	1	2	2	1	3	2	0	20.3	1	2	1	2	3	2	2	3	1	0
1	1	1	56	5	1	1	3	1	4	1	3	0	25.4	2	4	2	1	2	3	3	2	4	0
1	0	0	35	2	2	1	2	2	3	3	3	0	26.7	2	3	1	1	1	1	3	3	1	0
1	1	1	41	3	1	1	2	2	3	3	2	0	23.2	1	3	1	1	2	2	2	2	3	0
2	0	0	35	2	2	1	2	2	2	3	3	0	24.3	2	2	1	3	1	2	2	3	1	0
1	1	0	55	5	1	1	2	1	4	2	3	0	25.8	2	4	1	1	2	1	3	2	5	0
1	0	0	35	2	1	1	2	3	2	4	3	0	21.7	1	1	1	1	2	1	3	2	1	0
3	0	0	47	4	2	1	3	2	4	4	3	0	18.1	1	1	2	2	2	3	2	3	1	0
2	1	1	46	4	1	1	3	2	2	2	3	0	19.5	1	1	1	1	2	1	2	3	3	0
2	0	0	34	2	2	1	1	3	3	4	3	1	19.9	1	1	2	1	2	2	1	2	2	1
1	1	1	26	2	1	1	3	2	3	2	2	0	25.5	2	1	2	2	2	2	3	3	3	0
2	0	1	40	3	1	1	2	1	4	3	1	0	23.5	1	4	2	2	3	1	2	3	4	0
1	0	0	45	3	2	1	3	2	2	4	1	0	26.7	2	1	2	1	2	2	3	2	1	0
2	0	0	41	3	1	1	2	2	4	3	1	0	28.4	3	4	1	1	2	3	2	2	4	0
1	0	0	41	3	2	1	3	2	3	3	2	0	21.6	1	1	1	1	2	3	1	3	3	0
1	1	1	33	2	1	2	2	2	2	2	2	0	21.8	1	2	1	1	2	1	3	3	3	0
2	1	0	34	2	1	1	1	3	2	2	2	0	24.9	2	1	1	1	2	3	2	2	1	0
3	0	1	29	2	1	1	2	3	2	2	4	0	18.8	1	1	2	2	2	2	2	3	3	0
1	1	0	45	3	1	1	2	3	3	2	2	0	25.1	2	1	1	1	2	1	3	2	2	0
2	1	1	44	3	1	1	3	1	3	3	1	0	20.2	1	4	1	1	2	2	2	3	4	0
3	1	1	40	3	1	1	2	1	3	2	3	0	27.3	3	4	1	1	1	2	3	2	5	0
2	1	1	39	3	1	1	2	2	4	2	2	0	24	2	4	1	1	1	3	1	2	3	0
1	0	1	57	5	1	1	2	1	2	2	3	0	33.9	3	4	1	1	1	3	2	3	3	0
2	1	1	51	4	1	1	2	2	4	2	2	0	25.9	2	1	1	1	1	3	2	2	3	0
2	1	1	36	3	1	1	2	2	1	2	3	0	30.8	3	2	2	2	2	2	2	1	1	0
2	1	0	54	4	1	1	2	2	3	1	3	0	29.8	3	4	1	1	2	2	2	2	3	0
1	1	1	42	3	1	1	2	1	4	2	3	0	22.6	1	3	1	1	2	1	3	2	5	0
1	1	0	38	3	1	1	2	1	3	1	2	0	24.7	2	4	1	1	2	1	3	3	4	0
2	1	0	44	3	1	1	3	1	4	2	1	0	30.1	3	1	1	2	2	2	1	2	5	0
2	0	0	35	2	2	1	1	3	2	4	1	0	19.7	1	1	1	1	2	2	3	3	1	0
1	1	1	60	5	1	1	3	2	3	4	3	0	23.2	1	1	1	1	2	2	2	3	1	0
1	0	0	43	3	2	1	2	3	3	3	3	0	24.1	2	1	1	1	2	3	2	3	1	0
1	0	0	46	4	1	1	2	3	3	4	2	0	21	1	1	1	1	1	1	2	3	1	0
3	0	1	38	3	1	1	2	3	2	3	2	0	29.7	3	1	1	2	2	3	1	2	2	0
1	0	0	44	3	1	1	3	2	2	2	1	0	22.4	1	2	1	1	2	1	1	2	1	0
3	0	1	33	2	1	1	2	2	3	2	2	0	22	1	1	1	1	2	2	2	2	5	0
2	1	0	40	3	1	1	2	2	3	2	2	0	33.1	3	1	2	1	2	2	2	2	2	0
1	0	1	49	4	1	1	2	2	4	2	2	0	25.6	2	4	2	1	1	1	3	3	2	0
1	1	0	38	3	1	1	2	3	3	2	1	0	23.2	1	1	1	2	2	3	3	3	2	0
1	1	0	34	2	1	1	1	3	2	4	3	0	27.8	3	1	1	2	2	2	3	1	1	0
1	1	1	49	4	1	1	3	1	3	2	2	0	18.5	1	1	1	2	2	1	3	2	2	0
1	1	1	50	4	1	1	2	2	1	1	4	0	32.7	3	4	1	2	1	3	2	3	3	0
2	1	0	35	2	1	1	2	1	2	2	4	1	24.5	2	2	1	1	1	2	2	3	3	1
1	0	0	29	2	2	1	2	2	2	3	2	0	18.6	1	3	1	1	1	1	3	2	1	0
1	0	1	40	3	1	1	3	2	3	2	2	0	28.1	3	1	1	1	3	1	2	3	1	0
2	1	1	37	3	1	1	2	3	3	3	1	0	25	2	3	1	1	2	3	3	2	4	0
1	0	0	31	2	2	1	2	3	2	4	1	0	24	2	1	1	1	1	3	2	1	1	0
2	0	0	48	4	2	1	2	2	3	3	1	0	23	1	1	2	2	2	1	2	3	1	0
1	1	0	34	2	1	1	2	2	2	2	2	0	23.1	1	1	1	1	1	1	3	2	5	0
1	1	1	50	4	1	1	3	2	4	2	2	0	20.6	1	1	2	2	3	2	1	1	4	0
2	0	0	40	3	1	1	3	2	4	2	1	0	24.4	2	2	1	2	2	1	1	2	3	0
1	1	1	39	3	1	1	2	1	3	2	1	0	27.8	3	3	1	1	2	1	3	2	4	0
1	0	0	45	3	2	1	3	2	4	4	3	0	25	2	1	1	1	1	1	2	3	1	0
2	0	0	42	3	1	1	2	1	4	1	2	0	28.2	3	3	1	2	1	2	3	1	4	0
1	1	0	35	2	1	1	2	2	3	2	2	0	29.8	3	2	1	1	2	1	1	3	1	0
1	1	0	39	3	2	1	2	3	2	4	1	0	25.2	2	1	1	2	2	1	2	2	1	0
2	0	0	34	2	2	1	1	2	2	3	2	0	19.9	1	1	1	1	1	2	3	2	2	0
2	0	0	36	3	2	1	2	3	2	4	3	0	17.6	1	1	1	1	2	3	2	2	2	0
2	1	0	31	2	1	1	2	2	3	3	2	0	23.4	1	1	2	2	3	3	3	2	3	0
2	0	1	44	3	1	1	2	2	3	3	1	0	21.3	1	4	1	1	2	1	3	2	1	0
2	1	1	29	2	1	1	2	2	2	2	4	0	24.3	2	2	1	1	2	1	3	2	2	0
2	0	1	44	3	1	1	3	2	4	2	2	0	20.7	1	2	1	2	2	2	3	1	5	0
1	0	0	35	2	2	1	2	2	2	3	2	0	24.2	2	2	1	1	3	1	2	1	2	0
1	0	1	37	3	1	1	2	1	3	1	4	0	24.5	2	4	1	1	2	2	3	3	5	0
1	1	1	31	2	1	1	2	2	1	2	1	0	20.4	1	2	1	1	1	1	1	1	5	0
2	1	1	44	3	1	1	2	2	4	3	1	0	24.3	2	1	1	1	2	1	3	3	1	0
2	0	0	26	2	2	2	2	2	2	3	1	0	19.6	1	1	1	1	1	2	1	2	1	0
1	1	1	34	2	1	1	3	2	2	1	2	0	22.2	1	2	1	1	3	2	2	2	5	0
2	1	0	34	2	1	1	2	1	2	2	2	0	26.8	2	2	2	2	3	2	1	2	4	0
1	0	0	35	2	2	1	2	3	3	3	1	0	19.5	1	1	1	1	2	3	2	3	1	0
2	0	1	27	2	1	2	2	2	2	2	1	1	26.9	2	1	1	2	2	2	2	3	4	1
1	1	1	48	4	1	2	3	2	2	2	1	0	23.2	1	1	2	1	3	2	2	3	5	0
1	0	1	39	3	1	1	3	2	4	2	2	0	24.3	2	1	1	1	2	3	1	1	5	0
1	0	0	50	4	1	1	3	2	3	2	1	0	23.2	1	4	1	1	2	1	3	3	2	0
1	1	1	39	3	1	1	3	2	3	3	1	0	28.7	3	1	1	1	2	1	1	2	2	0
1	0	1	26	2	1	1	2	2	2	3	1	0	25.3	2	2	1	2	2	2	3	2	5	0
1	0	0	57	5	1	1	3	2	4	3	1	0	30	3	1	1	1	1	2	2	3	3	0
1	1	1	34	2	1	1	2	2	2	2	4	0	19.6	1	1	1	1	2	2	3	1	5	0
2	0	1	46	4	1	1	2	2	4	3	2	0	28	3	1	2	1	3	3	1	2	5	0
1	0	0	34	2	2	1	2	3	3	4	1	0	20.8	1	1	1	1	2	3	1	3	2	0
2	1	0	42	3	1	1	1	3	4	2	4	0	24.7	2	1	1	1	1	2	1	3	4	0
1	1	0	40	3	1	1	2	2	4	2	2	0	21.5	1	2	1	2	2	1	2	3	5	0
1	0	1	50	4	1	1	3	2	2	3	1	0	22.4	1	1	1	1	3	3	3	2	3	0
2	1	0	40	3	1	1	2	1	4	3	1	0	25.5	2	4	1	1	2	3	3	2	2	0
1	0	0	59	5	1	1	3	2	2	3	1	0	30.1	3	4	1	1	2	2	1	3	1	0
2	0	0	59	5	2	1	3	2	1	4	3	0	30.5	3	2	1	2	3	1	1	3	1	0
2	1	0	43	3	1	1	1	3	3	4	4	0	28.1	3	1	1	1	2	2	1	2	4	0
1	0	0	47	4	1	1	2	1	3	1	4	0	23.8	1	4	1	1	1	1	3	3	3	0
2	0	0	48	4	2	1	2	3	4	4	3	0	29.6	3	1	1	1	2	2	3	3	1	0
2	0	1	33	2	1	1	2	2	3	2	2	0	27.7	3	3	1	2	2	1	3	2	3	0
2	1	1	26	2	1	1	3	2	2	1	1	0	26.7	2	2	1	2	2	2	3	3	5	0
2	0	1	59	5	1	1	2	2	4	4	2	0	25.5	2	1	1	1	1	2	2	3	2	0
3	0	0	47	4	2	1	3	2	4	4	3	0	24.7	2	1	1	1	2	3	2	2	1	0
2	1	1	49	4	1	1	1	3	4	4	2	0	29.4	3	1	1	1	2	1	3	2	5	0
2	1	1	42	3	1	2	3	2	4	4	1	0	27.1	3	4	1	1	1	2	3	2	3	0
2	0	1	41	3	1	1	2	3	3	3	2	0	28.7	3	1	2	1	2	3	2	3	2	0
1	0	0	25	1	2	1	2	2	2	3	4	0	29.7	3	1	1	2	3	3	3	2	3	0
1	0	0	27	2	1	2	2	2	1	3	1	1	24.2	2	1	1	1	2	1	3	3	1	1
1	1	1	45	3	1	1	3	1	2	3	2	0	25.4	2	1	1	1	2	1	2	2	5	0
1	1	1	43	3	1	1	2	3	4	4	1	0	31.8	3	1	1	1	2	1	2	2	5	0
2	0	1	40	3	1	1	3	2	4	2	1	1	30.5	3	1	1	2	2	1	1	1	2	1
1	1	0	48	4	1	1	2	3	4	4	3	0	31.7	3	1	2	2	1	3	2	2	2	0
2	0	1	45	3	1	1	2	3	4	4	1	0	25.6	2	1	1	1	2	2	2	3	2	0
2	1	1	31	2	1	1	2	2	2	3	2	0	22.9	1	3	1	2	2	2	3	1	3	0
3	0	1	39	3	1	1	3	2	4	3	1	0	29.4	3	1	1	1	3	1	1	2	5	0
2	0	0	45	3	1	1	2	1	3	2	2	0	26.7	2	3	1	1	2	1	2	3	2	0
2	1	1	34	2	1	1	2	2	2	4	1	0	25.7	2	3	1	1	2	2	3	2	1	0
1	0	0	43	3	1	1	1	3	2	3	2	0	26.2	2	1	2	2	1	2	1	2	2	0
1	1	1	42	3	1	1	1	2	2	2	4	0	30.1	3	1	1	2	1	1	2	2	3	0
1	1	1	50	4	1	1	3	1	3	1	2	1	25.6	2	4	1	1	2	2	3	2	5	1
2	0	1	39	3	1	1	2	1	2	1	4	0	25	2	3	2	2	2	3	3	1	5	0
1	0	0	42	3	2	1	3	2	4	3	1	0	25.8	2	1	1	1	2	1	3	3	1	0
2	1	1	41	3	1	1	1	2	4	3	3	0	25	2	1	1	2	2	2	3	2	3	0
1	0	1	59	5	1	1	2	3	4	4	2	0	24.4	2	1	1	1	2	2	3	3	2	0
1	1	0	36	3	1	1	2	3	2	2	2	0	22.1	1	2	1	1	2	2	2	3	3	0
2	0	0	39	3	2	1	2	2	3	3	1	0	26.4	2	3	1	1	2	1	2	3	2	0
1	0	1	27	2	1	2	2	1	2	1	2	0	29	3	2	1	1	2	2	3	2	5	0
2	1	0	49	4	1	1	3	2	2	3	1	0	29	3	2	1	2	2	2	2	2	2	0
3	0	0	31	2	2	1	1	3	3	3	1	0	25.7	2	1	1	1	3	1	2	2	1	0
2	0	1	41	3	1	1	2	3	3	1	4	0	23.7	1	1	1	1	1	1	3	3	2	0
2	0	1	35	2	1	1	2	1	3	2	3	1	23.9	1	2	1	2	2	2	2	3	3	1
2	1	1	28	2	1	1	3	1	2	1	2	0	20.6	1	2	2	1	2	2	2	3	5	0
2	1	0	40	3	1	1	2	3	3	4	1	0	26.6	2	1	2	1	3	2	2	2	1	0
2	0	0	49	4	2	1	2	3	4	4	2	0	23.8	1	1	2	1	3	1	2	3	1	0
2	0	0	39	3	2	1	2	2	4	3	1	0	25	2	4	2	1	2	3	3	3	2	0
2	0	0	40	3	1	1	2	1	4	1	3	1	23.7	1	3	2	3	3	1	2	3	5	1
3	0	0	47	4	2	1	3	2	4	3	1	0	31.6	3	1	2	1	2	3	3	2	2	0
2	1	1	48	4	1	1	1	3	3	4	2	0	24.7	2	1	1	1	1	1	2	3	1	0
1	0	0	47	4	2	1	3	2	4	3	2	0	29.4	3	1	1	1	1	1	2	3	1	0
1	0	0	46	4	1	1	3	1	4	2	2	0	22.9	1	3	1	1	2	2	3	2	1	0
2	0	1	55	5	1	1	3	2	4	3	1	0	21.6	1	4	1	1	1	1	2	3	5	0
2	1	0	41	3	1	1	3	1	3	1	2	0	22.3	1	1	1	2	3	1	3	2	4	0
2	1	1	34	2	1	1	1	3	2	1	2	0	29.4	3	1	1	1	1	3	1	3	4	0
1	0	0	40	3	1	1	3	1	4	1	2	1	25	2	4	1	1	1	2	3	3	5	1
2	1	1	27	2	1	2	2	1	2	1	4	0	24.6	2	3	1	1	2	1	3	2	2	0
1	1	1	33	2	1	1	2	2	2	3	1	0	19.2	1	1	1	1	2	1	1	2	1	0
1	0	0	57	5	1	1	2	3	4	3	1	0	28	3	1	1	2	1	1	1	1	1	0
2	1	0	43	3	1	1	2	2	3	3	1	0	23.7	1	3	1	1	1	1	3	3	1	0
1	1	1	32	2	1	1	2	2	2	3	2	0	20.6	1	1	1	1	2	1	1	2	1	0
1	1	1	32	2	1	1	2	1	2	1	3	0	26	2	3	2	1	2	2	2	1	5	0
2	0	0	28	2	1	2	1	2	2	1	3	0	24.8	2	1	2	2	2	3	1	2	4	0
1	0	0	27	2	2	1	3	2	2	3	3	0	34.4	3	1	1	1	2	2	2	3	1	0
2	0	0	48	4	1	1	2	3	4	2	4	0	31.4	3	1	1	1	2	1	2	3	3	0
2	1	1	44	3	1	1	2	2	4	2	3	0	25.5	2	2	2	1	2	2	2	2	3	0
1	0	0	45	3	1	1	2	3	2	4	2	0	28.1	3	1	2	3	2	3	1	2	1	0
1	1	1	36	3	1	1	1	3	3	4	2	0	29.3	3	1	1	1	1	1	1	1	2	0
2	0	1	36	3	1	1	2	2	2	1	4	0	18.3	1	1	1	1	2	1	3	3	4	0
1	0	1	44	3	1	1	2	2	3	1	3	1	23.6	1	3	2	2	3	1	1	2	3	1
1	0	1	49	4	1	1	3	1	4	1	3	0	22.2	1	1	2	2	2	3	2	1	3	0
1	1	1	50	4	1	1	3	1	3	1	4	0	21.5	1	1	2	2	2	2	2	3	5	0
2	1	1	38	3	1	1	2	2	2	1	2	0	23.4	1	2	1	1	1	3	1	3	3	0
1	1	1	53	4	1	1	2	1	2	1	3	0	21.2	1	1	1	1	1	1	3	3	5	0
2	1	1	38	3	1	1	3	2	1	1	2	0	25.1	2	1	1	2	1	2	1	3	1	0
1	0	0	28	2	1	1	2	3	1	1	4	0	31.1	3	2	1	1	2	1	3	3	5	0
2	1	1	33	2	1	1	2	1	3	1	4	0	20.1	1	2	2	1	1	2	2	2	5	0
2	0	0	50	4	1	1	3	1	4	1	3	0	23.9	1	1	2	2	3	3	3	1	3	0
1	0	1	25	1	1	1	1	1	2	1	3	0	21.5	1	2	1	1	2	1	3	3	5	0
2	1	0	27	2	1	1	1	3	2	1	3	0	26.2	2	2	2	2	2	2	1	3	5	0
1	0	1	48	4	1	1	3	1	4	1	4	0	26	2	4	2	1	2	1	2	2	5	0
1	1	1	35	2	1	1	3	1	3	1	3	0	24.8	2	3	1	1	1	2	3	2	5	0
1	0	1	36	3	1	1	2	1	2	2	2	0	22.1	1	1	1	1	2	1	2	2	5	0
1	0	1	35	2	1	1	3	1	3	1	2	0	29	3	1	1	1	1	1	2	3	5	0
1	0	1	27	2	1	1	1	3	2	1	3	0	28.3	3	2	1	1	3	1	1	2	5	0
1	0	1	30	2	1	1	2	1	2	1	2	0	23.5	1	2	1	1	2	1	3	3	5	0
1	0	1	28	2	1	1	2	2	2	1	3	0	25	2	2	1	1	1	1	1	2	3	0
2	0	1	34	2	1	1	2	1	2	1	2	0	22.8	1	1	1	1	2	3	1	2	3	0
2	1	1	32	2	1	1	2	1	2	1	2	0	24.5	2	1	2	3	3	3	2	3	5	0
3	1	0	32	2	1	1	1	2	2	3	2	0	25.6	2	1	2	1	1	2	2	2	2	0
1	1	1	34	2	1	1	2	1	2	1	2	0	26.9	2	2	2	1	2	2	1	3	5	0
1	0	0	51	4	1	1	3	1	4	1	3	0	27.4	3	4	2	1	3	2	1	1	5	0
2	1	1	35	2	1	1	1	1	2	1	4	0	23.9	1	3	1	1	1	2	1	2	5	0
2	1	1	50	4	1	1	2	1	4	1	2	0	29.4	3	4	1	1	2	3	3	2	5	0
2	0	0	32	2	1	1	2	2	2	1	2	0	25.3	2	1	2	2	3	2	2	1	5	0
1	0	0	54	4	1	1	3	1	4	1	3	0	25.6	2	1	1	1	2	2	2	3	3	0
1	0	0	48	4	1	1	3	1	4	1	3	0	23.6	1	1	2	2	2	2	1	3	5	0
3	1	1	39	3	1	1	2	1	3	1	3	0	27.8	3	4	1	1	1	2	1	3	5	0
3	1	1	47	4	1	1	3	1	4	1	3	0	24.4	2	4	1	2	2	2	2	2	5	0
1	1	1	50	4	1	1	3	1	3	1	3	0	20.9	1	4	1	1	1	1	1	1	4	0
1	0	0	27	2	1	2	1	2	2	1	2	0	24.7	2	2	1	2	1	3	3	2	3	0
2	1	1	26	2	1	1	2	1	2	1	2	0	28.6	3	2	3	3	2	3	1	3	4	0
2	0	0	47	4	1	1	3	1	4	1	3	0	25.2	2	2	1	1	2	3	3	2	5	0
2	0	1	28	2	1	1	2	3	3	1	3	0	28	3	2	1	1	1	2	2	3	1	0
2	1	1	43	3	1	1	3	1	4	1	3	0	22.5	1	4	2	1	2	2	2	3	5	0
2	0	1	28	2	1	1	2	1	2	1	2	0	27.1	3	2	1	2	2	1	2	3	5	0
1	0	0	49	4	1	1	2	1	4	2	2	0	25.4	2	4	1	1	2	1	3	3	2	0
2	0	1	51	4	1	1	3	1	4	1	1	0	24.8	2	1	2	2	2	3	2	2	3	0
1	1	1	28	2	1	1	2	2	2	1	2	0	25.3	2	2	2	2	2	1	2	3	4	0
2	1	0	45	3	1	1	3	1	3	1	2	0	23.3	1	1	1	2	2	3	3	2	5	0
1	0	1	41	3	1	1	2	1	2	1	3	0	21.5	1	4	1	1	2	1	2	3	4	0
2	0	0	36	3	1	1	2	1	2	1	3	0	22	1	3	1	2	1	3	2	3	5	0
1	0	1	27	2	1	1	2	1	2	1	2	0	19.4	1	1	2	1	2	1	2	3	5	0
2	0	0	31	2	1	2	3	1	2	1	4	1	25.9	2	2	2	1	3	3	1	3	4	1
2	0	1	38	3	1	1	2	1	4	1	2	0	20.8	1	4	2	1	2	1	2	2	5	0
1	0	1	26	2	1	1	2	2	1	1	2	0	27.4	3	2	1	1	3	1	2	3	3	0
1	1	1	26	2	1	2	3	1	2	1	4	0	29.4	3	1	2	2	3	2	3	3	5	0
1	0	1	23	1	1	2	2	2	1	1	1	1	25.6	2	1	1	2	1	2	1	2	1	1
3	1	1	24	1	1	2	2	1	2	1	3	0	27.4	3	2	2	2	3	3	3	2	4	0
2	0	1	46	4	1	1	3	1	4	1	2	1	22.9	1	3	2	1	2	3	2	2	5	1
2	1	1	25	1	1	1	2	1	2	1	2	1	25.3	2	2	1	2	2	1	3	3	2	1
3	1	1	40	3	1	1	3	1	3	1	2	0	23.9	1	1	3	2	2	3	2	3	5	0
2	0	1	28	2	1	1	2	1	2	1	3	0	20.3	1	2	2	2	1	2	2	3	4	0
3	1	0	41	3	1	1	2	1	2	1	2	0	24.4	2	3	2	1	2	2	2	2	4	0
2	1	1	51	4	1	1	3	1	4	1	3	0	21.5	1	1	1	1	2	2	3	2	5	0
1	1	1	45	3	1	1	1	3	4	1	2	0	23.8	1	1	1	1	1	3	3	2	3	0
1	1	0	48	4	1	1	2	2	4	1	3	0	28.3	3	4	1	1	2	1	2	3	5	0
1	0	0	27	2	1	1	2	1	2	1	4	0	19.3	1	2	2	1	2	1	3	3	5	0
2	1	1	49	4	1	1	2	3	4	3	1	0	23.5	1	3	1	1	2	1	2	3	4	0
2	0	0	37	3	1	1	1	2	3	2	2	0	27.7	3	4	2	2	2	3	2	3	4	0
1	1	0	32	2	1	1	2	1	3	1	3	0	33	3	3	2	1	2	1	2	3	4	0
1	0	0	54	4	1	1	2	1	4	1	3	0	25.6	2	4	1	1	2	2	1	3	5	0
1	1	0	38	3	1	1	1	2	3	1	3	0	22.2	1	3	2	1	2	3	1	3	5	0
1	0	1	50	4	1	1	3	1	2	1	2	0	26.9	2	3	1	2	2	2	2	3	2	0
1	1	0	28	2	1	1	1	2	2	1	2	0	23.6	1	2	1	2	2	1	3	2	4	0
1	0	1	53	4	1	1	2	1	4	1	2	0	17.6	1	1	2	2	1	3	1	3	3	0
2	1	1	46	4	1	1	2	3	4	1	2	0	27.6	3	4	2	2	2	3	1	3	4	0
1	1	0	38	3	1	1	1	2	3	1	2	0	25.5	2	3	1	1	2	1	1	2	4	0
1	0	0	41	3	1	1	2	2	3	1	2	0	24.2	2	4	1	1	2	1	3	3	4	0
1	1	0	35	2	1	1	2	3	3	1	4	0	24.8	2	1	1	2	2	2	3	3	5	0
1	0	0	53	4	1	1	3	1	4	1	3	0	23.3	1	1	1	1	2	2	3	3	3	0
3	1	1	45	3	1	1	2	3	4	1	3	0	27.1	3	4	2	1	3	3	2	3	5	0
1	0	0	34	2	1	1	3	1	2	1	3	0	21.6	1	2	1	1	2	2	2	3	4	0
2	1	1	50	4	1	1	2	2	3	1	2	0	23.9	1	4	1	1	2	2	3	3	5	0
1	1	1	55	5	1	1	2	3	3	1	4	0	22.5	1	3	1	1	2	2	3	3	4	0
2	1	1	47	4	1	1	3	1	3	1	2	0	28.1	3	4	1	3	1	2	2	2	2	0
2	1	1	38	3	1	1	3	1	2	1	3	0	20.9	1	2	1	1	2	1	1	3	1	0
2	0	1	45	3	1	1	2	1	4	1	2	0	27.7	3	2	1	2	1	2	2	3	5	0
1	1	0	40	3	1	1	1	3	2	2	3	0	20.9	1	2	1	1	2	2	3	2	4	0
1	1	0	50	4	1	1	2	2	4	1	2	0	29.7	3	4	1	1	2	2	2	3	5	0
2	0	1	54	4	1	1	2	2	4	1	2	0	23.9	1	4	2	1	2	3	2	2	4	0
1	1	1	52	4	1	1	3	1	4	1	2	0	21.3	1	4	1	1	1	1	3	2	5	0
1	0	0	49	4	1	1	2	1	4	1	3	0	28.4	3	4	1	1	2	2	2	3	3	0
3	1	1	54	4	1	1	2	1	2	1	2	0	23.1	1	4	2	2	2	1	2	3	3	0
2	1	1	54	4	1	1	3	2	4	1	2	0	25.1	2	1	2	1	2	2	2	2	3	0
1	0	1	49	4	1	1	2	1	2	1	3	1	25	2	1	1	1	1	2	2	3	4	1
2	1	1	47	4	1	1	2	1	4	1	3	0	21.6	1	1	1	2	1	1	2	2	3	0
1	0	0	31	2	1	1	2	2	2	1	2	0	21.6	1	1	1	1	2	2	3	3	3	0
1	1	1	54	4	1	1	3	2	4	1	2	0	24	2	1	2	1	2	2	2	2	4	0
2	0	0	35	2	1	1	2	1	3	1	2	0	19.8	1	2	1	1	2	3	3	3	5	0
1	1	1	52	4	1	1	3	1	4	1	3	0	23	1	1	1	1	1	3	3	3	5	0
1	0	0	25	1	1	2	1	1	1	1	4	0	16.7	1	2	1	1	2	3	2	3	5	0
2	1	1	38	3	1	1	3	1	2	1	3	0	25.4	2	1	2	2	3	2	1	3	3	0
2	1	1	44	3	1	1	2	1	4	2	3	1	25.3	2	4	1	1	2	2	1	2	2	1
2	0	0	51	4	1	1	3	1	3	1	2	0	23.4	1	4	2	2	2	3	2	3	4	0
1	0	0	31	2	1	1	2	1	2	1	4	0	24	2	1	2	2	2	3	2	2	5	0
2	1	1	30	2	1	1	2	1	2	1	3	1	23.5	1	3	1	1	2	2	3	3	5	1
1	1	1	43	3	1	1	2	1	4	1	4	0	26.5	2	3	1	1	2	2	2	2	4	0
2	0	0	37	3	1	2	2	2	3	1	2	0	27.9	3	3	1	1	1	3	1	2	4	0
1	0	1	48	4	1	1	2	1	3	1	3	0	24.9	2	4	2	1	2	2	2	3	2	0
2	1	1	32	2	1	1	3	1	3	1	2	1	21.7	1	2	2	2	3	3	3	2	5	1
1	0	1	35	2	1	1	2	2	3	1	3	0	21.4	1	1	1	2	2	2	2	3	3	0
2	0	1	50	4	1	1	2	3	4	3	2	0	22.5	1	3	1	2	2	2	2	2	1	0
2	1	0	54	4	1	1	2	1	2	2	2	0	29.1	3	1	1	1	1	2	2	3	3	0
1	0	1	46	4	1	1	3	1	4	1	2	0	20.9	1	1	2	1	1	3	3	3	5	0
1	0	0	49	4	1	1	3	1	4	1	2	1	28.1	3	1	1	1	3	1	1	2	1	1
2	1	1	36	3	1	1	3	1	2	1	2	0	29.7	3	3	2	1	3	2	3	2	5	0
1	1	0	40	3	1	1	2	2	2	1	3	1	27.3	3	4	1	1	2	2	1	1	4	1
2	1	0	52	4	1	1	3	1	4	1	3	0	26.1	2	4	2	1	3	3	2	1	5	0
2	1	1	31	2	1	1	2	3	1	3	2	1	24.7	2	2	1	1	2	1	3	2	1	1
2	0	1	27	2	1	2	2	1	2	1	2	0	28.9	3	2	2	2	2	2	2	2	5	0
3	1	0	43	3	1	1	2	2	3	1	4	0	23.1	1	4	1	1	2	3	3	2	4	0
1	0	0	49	4	1	1	3	1	4	1	3	0	28	3	4	1	1	1	2	1	2	4	0
1	0	1	28	2	1	1	2	1	2	1	2	0	20.7	1	1	2	2	1	3	1	3	4	0
1	1	0	49	4	1	1	2	1	4	1	2	0	25.4	2	4	1	1	2	1	2	2	5	0
2	0	0	41	3	1	1	3	1	3	1	3	0	22.7	1	4	2	2	2	3	1	2	5	0
1	0	1	31	2	1	1	3	1	2	1	1	1	23.2	1	3	3	1	2	3	3	2	5	1
1	0	0	32	2	1	1	2	1	3	1	2	0	26.9	2	1	1	3	1	1	2	3	5	0
1	0	1	39	3	1	1	2	1	2	1	2	0	23.2	1	1	1	2	2	3	1	3	3	0
2	0	0	42	3	1	1	2	2	2	2	4	0	29.8	3	1	2	2	2	2	3	1	1	0
2	0	1	28	2	1	1	2	1	2	1	3	0	18.5	1	3	2	2	2	1	2	3	4	0
1	0	1	25	1	1	2	2	2	2	2	4	1	26.8	2	2	2	2	2	3	1	1	5	1
1	1	0	28	2	1	1	1	3	2	1	2	0	23.9	1	1	1	1	2	2	1	3	5	0
1	1	0	25	1	1	2	3	1	2	1	2	0	19.7	1	2	1	1	2	2	1	1	4	0
2	0	1	49	4	1	1	2	2	3	1	4	0	27.2	3	3	1	1	1	1	1	3	5	0
1	0	1	34	2	1	1	2	3	2	1	3	0	20.8	1	2	1	1	1	3	2	3	5	0
2	1	0	45	3	1	1	2	1	4	1	3	0	24.4	2	1	1	2	2	2	2	3	5	0
3	1	1	45	3	1	1	3	1	2	1	2	0	17.3	1	4	2	1	2	3	2	2	3	0
1	1	1	45	3	1	1	3	1	2	1	3	0	21.5	1	2	2	1	3	1	2	3	5	0
2	1	1	28	2	1	2	2	2	2	1	2	0	22.7	1	2	1	1	1	2	2	2	3	0
1	1	1	35	2	1	1	3	2	2	1	2	0	20.3	1	1	1	1	2	1	2	3	1	0
2	0	0	25	1	1	2	2	1	3	1	2	0	26.8	2	2	1	1	1	2	3	2	5	0
2	1	1	50	4	1	1	3	1	4	1	2	0	28.5	3	1	1	1	2	2	3	3	5	0
1	1	1	40	3	1	1	2	2	3	2	2	0	27.4	3	1	1	1	2	1	3	2	1	0
2	0	0	51	4	1	1	2	3	3	1	3	0	27.7	3	4	1	1	3	1	1	3	5	0
1	0	1	51	4	1	1	3	2	2	1	2	0	25.7	2	2	1	1	2	2	2	3	4	0
2	0	0	42	3	1	1	3	1	4	1	2	1	20.4	1	4	1	1	2	1	2	2	5	1
1	0	1	24	1	1	1	2	2	2	1	2	0	25.3	2	2	2	1	1	2	3	2	2	0
2	1	1	45	3	1	1	2	1	2	1	3	0	26.8	2	4	1	1	1	1	3	3	4	0
2	0	1	55	5	1	1	2	1	4	1	2	0	22.7	1	1	1	1	1	3	2	2	5	0
1	0	1	45	3	1	1	3	1	4	1	3	0	22.8	1	4	1	1	2	1	2	2	5	0
1	1	1	51	4	1	1	2	2	4	1	3	0	26.8	2	4	2	1	1	3	3	1	2	0
2	0	1	38	3	1	1	2	1	3	1	2	0	20.4	1	2	1	1	2	2	2	2	2	0
1	0	1	28	2	1	1	2	2	2	1	2	0	23.3	1	2	2	1	1	2	3	2	2	0
2	1	0	54	4	1	1	3	1	4	1	2	0	20.4	1	4	2	2	2	3	2	2	2	0
2	1	1	25	1	1	2	2	1	2	1	2	0	21.8	1	2	2	1	1	1	3	3	5	0
2	0	0	26	2	1	2	2	1	3	1	2	0	25.1	2	2	1	1	2	3	3	3	3	0
1	1	0	48	4	1	1	2	1	4	1	1	0	26.1	2	1	1	1	2	3	3	3	5	0
1	1	1	45	3	1	1	3	2	2	2	2	0	20.4	1	1	2	1	2	2	3	2	3	0
2	0	0	34	2	1	1	3	1	3	1	2	1	21.9	1	4	2	1	2	3	1	2	5	1
1	0	1	51	4	1	1	2	1	4	1	2	0	24	2	2	1	2	2	2	1	2	4	0
2	0	1	52	4	1	1	2	2	4	2	2	0	24.5	2	1	1	1	3	2	2	3	2	0
2	1	0	37	3	1	1	2	1	2	1	2	0	24.8	2	2	2	1	2	1	2	2	5	0
2	1	1	44	3	1	1	3	2	3	2	2	0	23.9	1	4	2	1	1	3	1	1	5	0
1	0	0	39	3	1	1	2	1	2	1	2	0	29.8	3	2	2	1	2	3	2	2	5	0
1	0	0	52	4	1	1	3	1	1	1	2	0	27.4	3	1	1	2	1	1	3	3	5	0
1	0	0	28	2	1	1	2	2	2	2	2	0	20.3	1	1	1	1	2	2	3	1	3	0
2	1	1	49	4	1	1	2	2	3	1	2	0	27.3	3	3	2	2	3	1	2	3	3	0
1	0	1	37	3	1	1	2	2	4	3	2	0	27.4	3	1	1	1	2	1	3	2	1	0
1	1	1	36	3	1	1	2	2	3	1	2	0	24.4	2	1	1	2	2	2	1	3	3	0
1	0	1	36	3	1	2	2	1	2	1	3	1	19.3	1	2	2	3	2	1	2	3	5	1
1	1	1	53	4	1	1	3	2	4	2	2	0	26.6	2	1	2	1	2	3	1	3	1	0
2	1	1	48	4	1	1	2	2	4	2	2	0	21.9	1	1	1	1	2	2	2	3	3	0
2	0	1	44	3	1	2	3	1	2	1	2	0	22	1	3	2	2	2	3	2	1	3	0
2	1	1	54	4	1	1	3	1	4	1	2	0	23.4	1	1	2	1	3	3	3	2	5	0
1	0	1	39	3	1	1	3	2	3	2	2	0	21.5	1	1	2	1	2	3	3	3	4	0
1	0	0	49	4	1	1	3	1	4	1	2	0	25.6	2	1	1	1	2	1	2	3	5	0
1	0	0	55	5	1	1	3	1	2	1	1	0	24	2	1	2	1	2	2	2	3	5	0
1	0	1	47	4	1	1	3	1	4	1	4	0	19.5	1	4	1	1	3	1	3	3	5	0
1	0	0	42	3	1	1	2	2	4	1	3	0	21.5	1	3	1	1	1	2	2	3	4	0
1	1	1	43	3	1	1	2	1	4	1	3	0	26.3	2	4	2	1	2	2	2	2	5	0
1	0	1	27	2	1	2	2	2	2	1	2	0	20.5	1	2	2	2	2	2	3	3	3	0
1	1	0	46	4	1	1	2	2	3	2	3	0	21.1	1	4	1	1	1	1	2	3	2	0
1	1	1	43	3	1	1	3	1	3	1	2	0	19.8	1	3	1	2	3	2	2	2	2	0
1	1	1	33	2	1	1	2	3	2	2	2	0	22.4	1	1	1	1	1	2	3	2	1	0
1	0	0	24	1	1	2	2	1	2	1	2	0	24.5	2	1	1	1	2	1	3	3	3	0
2	1	0	36	3	1	1	2	1	2	1	3	0	27.4	3	3	1	1	2	1	2	3	3	0
2	1	1	45	3	1	1	3	1	4	1	2	0	25.5	2	3	2	1	2	2	3	3	5	0
2	0	1	38	3	1	1	3	1	2	1	2	0	21.1	1	1	2	1	2	2	1	2	5	0
2	1	1	36	3	1	1	1	2	4	2	2	0	21.1	1	1	1	1	2	1	2	3	5	0
1	0	1	31	2	1	1	3	1	2	1	2	0	19.9	1	2	2	2	2	1	2	2	5	0
2	0	1	25	1	1	2	2	1	1	1	2	0	20.7	1	1	1	1	2	1	2	3	3	0
2	1	1	38	3	1	1	2	1	3	2	2	0	33.7	3	2	3	2	2	3	1	2	2	0
2	0	0	42	3	1	1	3	1	2	1	3	0	21.7	1	1	2	1	2	2	2	3	2	0
1	0	1	47	4	1	1	2	1	4	1	2	0	28	3	1	1	1	2	3	3	2	3	0
1	0	0	34	2	1	1	1	1	2	2	2	0	19.7	1	1	2	2	2	1	3	2	4	0
1	0	1	43	3	1	1	3	1	3	1	2	0	24.2	2	4	1	1	3	1	1	2	2	0
2	0	0	32	2	1	1	2	2	2	2	1	0	27.9	3	1	1	2	2	1	2	3	4	0
3	0	0	58	5	1	1	3	2	4	3	1	0	27.1	3	1	2	2	1	3	2	3	3	0
2	0	1	47	4	1	1	2	3	1	2	1	0	21.6	1	2	1	1	2	1	2	3	1	0
2	1	1	46	4	1	1	2	1	4	1	1	0	21.6	1	2	1	2	2	3	3	3	4	0
1	1	1	31	2	1	1	3	1	2	1	3	0	27.9	3	3	2	2	2	3	2	2	5	0
2	0	1	36	3	1	1	2	1	4	1	3	0	27.1	3	4	2	2	2	3	1	3	5	0
1	0	0	49	4	1	1	2	2	2	2	2	2	23.6	1	1	2	1	2	3	3	3	4	1
1	0	1	51	4	1	1	2	3	4	3	1	0	25.6	2	1	2	1	3	3	3	1	4	0
1	0	0	28	2	1	1	2	1	2	1	2	0	29.1	3	1	2	2	2	2	2	2	3	0
2	0	1	31	2	1	1	2	1	2	1	2	0	31.8	3	3	1	1	2	1	3	3	5	0
1	0	1	47	4	1	1	2	1	4	1	4	0	27.7	3	3	2	2	2	2	3	3	3	0
3	1	1	49	4	1	1	3	2	3	3	1	0	26	2	1	1	2	1	1	1	1	4	0
1	0	1	44	3	1	1	2	1	4	1	3	0	26.8	2	3	1	1	2	2	3	2	3	0
1	0	0	33	2	1	1	2	1	3	1	3	0	23.3	1	2	1	1	1	2	2	2	5	0
2	0	0	57	5	1	1	3	1	3	1	3	0	19.5	1	1	1	2	1	1	1	1	4	0
1	1	1	25	1	1	1	2	3	2	4	2	0	23.3	1	1	1	1	1	1	3	3	2	0
2	0	0	54	4	1	1	2	2	2	2	2	0	27.6	3	1	1	1	1	3	2	3	2	0
1	1	0	36	3	1	1	2	2	1	2	4	0	28.7	3	1	1	2	2	2	1	2	3	0
2	1	1	54	4	1	1	3	1	4	1	4	0	27	3	3	2	1	3	2	2	1	2	0
1	0	0	51	4	1	1	2	2	2	1	2	0	32.2	3	1	1	2	1	2	3	1	4	0
1	1	0	56	5	1	1	3	2	4	2	2	0	29.8	3	4	2	1	3	3	3	1	1	0
2	0	1	54	4	1	1	3	1	4	2	2	0	29.4	3	4	1	2	3	1	3	2	4	0
1	0	1	47	4	1	1	3	1	4	2	2	0	21.3	1	4	1	1	2	3	2	3	5	0
1	0	1	45	3	1	1	2	2	4	2	2	0	26.5	2	1	1	1	3	2	3	1	1	0
2	1	1	39	3	1	1	2	1	4	1	2	0	26.3	2	3	1	1	1	1	2	3	2	0
1	1	0	47	4	1	1	3	1	3	1	4	0	17.6	1	3	1	2	2	3	2	2	3	0
1	0	1	55	5	1	1	3	1	4	1	3	0	21.1	1	4	1	2	2	2	3	3	5	0
1	0	1	38	3	1	1	2	1	3	1	2	0	26.3	2	2	1	1	1	2	1	3	4	0
1	1	0	52	4	1	1	2	1	4	2	2	0	22.8	1	1	1	1	2	3	3	1	3	0
2	1	1	39	3	1	1	2	3	1	1	4	0	28.7	3	2	2	1	2	2	2	3	4	0
1	1	1	33	2	1	1	1	3	2	4	4	0	31.1	3	3	1	1	2	1	3	3	2	0
1	0	1	36	3	1	1	3	1	4	1	2	0	22.2	1	4	2	3	2	3	2	1	5	0
1	1	0	55	5	1	1	2	1	4	1	3	0	20.7	1	1	1	1	1	2	3	3	5	0
1	0	1	33	2	1	1	1	2	2	1	4	0	28	3	3	2	1	2	3	1	2	3	0
1	0	1	31	2	1	2	3	1	3	2	2	0	26.8	2	1	2	1	2	2	2	2	2	0
3	0	0	49	4	1	1	2	3	2	1	4	0	27.8	3	2	2	2	1	2	2	3	3	0
2	0	1	45	3	1	1	2	1	3	2	2	0	23.3	1	3	2	1	1	3	1	2	1	0
2	1	0	44	3	1	1	2	2	4	2	2	0	25.2	2	2	1	1	1	2	3	3	2	0
1	1	1	48	4	1	1	3	3	3	4	2	0	20.7	1	4	1	1	2	2	1	3	1	0
2	1	1	45	3	1	1	2	1	4	2	2	0	23.8	1	4	2	1	1	3	2	3	5	0
2	1	1	30	2	1	1	2	1	2	2	2	0	21.9	1	1	2	2	1	1	1	1	4	0
1	0	1	52	4	1	1	2	3	2	2	2	0	21.5	1	4	1	1	1	2	2	3	2	0
1	1	1	39	3	1	1	2	2	2	2	2	0	25.6	2	1	2	3	2	1	1	2	4	0
1	0	0	37	3	1	1	2	2	3	2	2	0	27.2	3	4	2	1	3	2	2	1	1	0
2	0	0	47	4	1	1	3	1	4	2	1	0	20.8	1	4	2	1	2	2	2	2	4	0
1	0	0	50	4	1	1	2	1	3	2	1	0	27.7	3	2	2	1	2	3	3	2	2	0
1	0	0	34	2	1	1	3	2	3	2	2	0	29.1	3	4	1	1	2	3	1	2	1	0
2	1	1	50	4	1	1	2	1	4	1	3	0	25.2	2	4	1	1	2	3	2	3	5	0
1	0	0	47	4	1	1	3	2	4	2	2	0	20.4	1	4	2	1	2	3	1	2	5	0
1	0	1	33	2	1	1	2	2	3	1	4	0	28.7	3	3	1	1	2	1	2	2	5	0
2	1	0	41	3	1	1	3	2	4	1	1	0	22.9	1	1	1	1	3	1	2	2	3	0
1	0	1	37	3	1	1	3	2	3	1	1	0	25.8	2	1	1	1	2	2	2	2	4	0
2	0	1	40	3	1	1	3	2	2	2	2	0	19.5	1	2	1	3	1	3	1	2	2	0
1	0	0	52	4	1	1	1	3	2	2	2	0	23	1	3	1	1	1	2	3	3	2	0
2	0	1	35	2	1	1	3	2	2	2	2	0	26.3	2	2	1	1	3	2	2	2	3	0
2	0	1	39	3	1	1	2	1	4	2	2	0	29	3	4	2	3	2	3	2	2	5	0
1	0	1	47	4	1	1	3	2	2	2	2	0	24.2	2	4	1	2	3	3	2	1	3	0
2	1	1	41	3	1	1	2	3	4	2	2	0	24.3	2	4	1	1	2	2	3	2	1	0
1	1	1	43	3	1	1	2	2	2	2	2	0	28.4	3	1	1	1	2	2	2	2	5	0
2	1	0	39	3	1	1	2	2	4	2	2	0	24.9	2	1	1	2	2	2	2	2	2	0
2	0	1	45	3	1	1	3	2	2	2	2	1	27.1	3	2	1	2	1	1	1	1	4	1
1	1	1	43	3	1	1	3	2	3	2	2	0	25.6	2	3	1	1	2	1	2	2	3	0
2	1	1	39	3	1	1	3	2	4	2	2	0	22.6	1	4	1	1	2	3	3	1	2	0
1	0	0	44	3	1	1	3	1	3	2	2	0	22.7	1	3	1	2	2	1	2	1	3	0
2	0	1	45	3	1	1	1	2	3	2	3	0	24.8	2	1	1	1	1	2	2	3	2	0
2	0	0	50	4	1	1	3	1	4	2	1	0	27.6	3	4	1	1	1	3	3	3	2	0
1	0	1	54	4	1	1	2	1	4	2	2	0	21.1	1	4	1	1	2	1	2	3	3	0
2	1	1	42	3	1	1	2	2	3	2	3	0	22.3	1	3	1	2	3	2	3	1	4	0
1	0	0	30	2	1	1	2	2	3	3	2	0	24.9	2	2	2	2	2	3	1	1	3	0
1	0	0	56	5	1	1	3	2	3	3	1	0	27.6	3	3	2	1	2	3	2	3	5	0
2	0	0	28	2	1	2	2	1	2	2	1	0	26.8	2	1	1	1	2	2	3	3	1	0
2	1	1	53	4	1	1	2	2	1	2	3	0	26.1	2	3	1	1	1	3	2	2	2	0
1	0	1	47	4	1	1	3	2	4	2	2	0	27.1	3	2	1	3	2	2	1	2	5	0
1	1	1	50	4	1	1	3	2	4	2	2	0	21.2	1	1	2	1	2	3	1	1	3	0
1	1	1	35	2	1	1	2	2	3	2	1	0	29.4	3	3	2	1	2	3	2	2	2	0
2	0	1	42	3	1	1	3	2	2	3	1	0	24.1	2	4	1	1	2	2	2	2	2	0
2	1	1	57	5	1	1	2	1	4	2	1	0	26.8	2	4	2	1	2	1	3	3	2	0
1	0	1	39	3	1	1	3	2	2	3	1	0	22.5	1	3	2	1	1	3	2	2	5	0
2	0	1	49	4	1	1	2	3	4	2	3	0	25.7	2	2	2	1	1	2	2	2	3	0
1	0	0	34	2	1	1	2	2	2	2	2	0	18	1	1	1	1	2	1	2	2	2	0
1	0	1	45	3	1	1	3	1	4	2	2	0	29	3	4	1	1	1	1	3	3	3	0
1	0	1	40	3	1	1	2	2	2	2	2	0	19.4	1	3	1	1	1	2	3	2	4	0
1	1	1	39	3	1	1	3	1	3	2	2	0	22	1	1	2	2	1	2	1	2	4	0
1	1	1	29	2	1	1	2	1	2	2	3	0	27.3	3	2	1	1	2	3	2	3	2	0
2	0	1	39	3	1	1	3	2	4	2	2	0	19.9	1	2	1	1	1	1	2	1	3	0
1	1	1	43	3	1	1	3	2	3	2	1	0	18.3	1	4	1	1	3	1	2	3	3	0
1	1	1	42	3	1	1	3	2	3	2	2	0	21.9	1	4	2	1	3	3	2	2	4	0
1	1	0	57	5	1	1	3	1	4	2	2	0	28.3	3	4	1	1	1	1	3	3	5	0
2	0	1	39	3	1	1	2	2	3	2	2	0	22.6	1	2	1	1	2	1	2	1	1	0
1	0	0	45	3	2	1	1	3	3	4	2	0	22.9	1	1	1	1	2	3	3	2	2	0
1	1	0	42	3	1	1	2	1	4	2	2	0	26.4	2	2	1	1	1	1	2	3	3	0
3	0	0	50	4	1	1	3	2	2	2	2	0	25.7	2	2	1	1	2	3	3	3	5	0
1	1	1	45	3	1	1	3	2	4	3	2	0	21.5	1	1	1	1	2	1	2	2	3	0
2	1	1	34	2	1	1	1	3	2	2	2	0	18.7	1	3	1	1	1	3	3	2	2	0
2	1	1	51	4	1	1	2	3	4	2	1	0	23.8	1	4	1	1	1	3	3	3	1	0
1	1	1	51	4	1	1	3	2	4	2	2	0	27.4	3	1	1	1	1	2	3	1	5	0
1	0	1	32	2	1	1	2	2	3	2	2	0	21.8	1	1	2	2	2	3	2	3	4	0
2	1	1	41	3	1	1	2	1	3	2	2	0	26.2	2	1	1	1	1	2	3	3	3	0
1	0	0	45	3	1	1	2	2	4	2	2	0	26.9	2	1	1	2	2	2	3	3	2	0
1	0	1	48	4	1	1	3	1	4	2	2	0	25.3	2	3	2	2	2	2	2	3	5	0
1	1	1	38	3	1	1	2	2	2	2	2	0	29.1	3	1	1	1	3	2	1	1	2	0
1	1	1	51	4	1	1	3	2	3	2	2	0	27.7	3	1	2	2	2	2	2	3	5	0
2	0	1	53	4	1	1	2	3	4	2	2	1	27.5	3	4	2	1	1	3	2	3	3	1
1	1	0	49	4	1	1	3	2	4	2	2	0	26.9	2	1	1	1	2	1	3	3	2	0
2	0	1	39	3	1	1	2	1	2	2	1	0	20.5	1	3	1	2	2	1	3	3	3	0
1	1	1	51	4	1	1	3	2	4	2	2	0	22.9	1	1	1	1	2	2	2	2	5	0
2	1	0	28	2	1	1	1	3	2	2	1	0	29.7	3	1	2	2	2	3	2	2	5	0
2	1	1	44	3	1	1	1	3	3	2	1	0	26.4	2	2	2	2	2	3	2	2	5	0
2	0	0	43	3	2	2	2	2	4	3	1	0	26.7	2	4	2	1	2	3	2	2	1	0
1	0	1	40	3	1	1	3	1	4	2	2	0	21.3	1	1	2	1	1	1	2	1	5	0
1	1	1	51	4	1	1	2	1	4	2	2	0	21.5	1	1	1	1	2	3	3	1	5	0
1	1	0	49	4	1	1	3	2	4	2	2	0	24	2	1	1	1	2	1	2	2	3	0
3	1	1	37	3	1	1	2	2	3	2	2	0	25.2	2	3	1	2	2	3	1	2	2	0
2	0	1	44	3	1	1	2	2	3	2	2	0	23.3	1	1	1	1	1	3	3	2	5	0
2	1	1	53	4	1	1	3	1	1	2	1	0	20.4	1	4	1	1	1	2	2	2	3	0
3	0	1	39	3	1	1	2	2	3	2	1	0	19.9	1	3	2	2	2	3	1	3	2	0
1	1	0	47	4	1	1	2	3	4	2	2	0	27.8	3	4	1	2	1	2	2	2	2	0
2	0	1	50	4	1	1	2	2	4	2	2	0	25.6	2	1	2	2	1	3	2	1	3	0
1	0	1	42	3	1	1	3	1	3	2	2	0	21.4	1	1	1	1	2	2	2	3	5	0
2	0	1	53	4	1	1	2	2	2	2	2	0	23.2	1	3	1	2	1	3	3	3	3	0
1	0	0	45	3	1	1	2	2	3	2	2	0	26.9	2	3	1	1	2	1	2	3	5	0
1	0	1	36	3	1	1	3	2	3	2	2	0	21.9	1	1	1	1	2	1	1	3	2	0
1	0	1	39	3	1	1	2	2	3	2	3	0	25.5	2	1	1	1	1	1	2	3	2	0
1	1	1	34	2	1	1	1	3	3	2	2	0	27.3	3	1	1	2	3	2	3	2	1	0
1	0	1	53	4	1	1	3	1	4	2	2	0	24.7	2	1	1	2	1	2	3	3	5	0
1	1	1	42	3	1	1	3	2	2	2	2	0	22.1	1	1	2	2	3	3	1	2	2	0
1	1	1	48	4	1	1	3	2	3	2	2	0	25.4	2	1	2	1	1	2	2	3	3	0
1	0	1	31	2	1	1	2	2	2	2	2	0	20.9	1	1	1	1	1	2	2	2	3	0
2	1	1	32	2	1	1	1	2	2	2	3	0	21.1	1	2	1	1	2	1	3	2	3	0
1	0	0	34	2	1	1	2	2	3	2	2	0	22.1	1	1	1	1	2	2	2	3	4	0
1	1	1	54	4	1	1	3	2	2	2	2	0	29.4	3	1	1	1	2	2	2	3	3	0
2	1	1	48	4	1	1	3	2	4	2	2	0	21	1	4	1	1	2	1	2	3	3	0
1	0	1	50	4	1	1	2	2	4	2	3	0	27.9	3	4	2	2	2	3	2	3	2	0
1	1	1	41	3	1	1	2	1	3	2	2	0	23.4	1	1	2	2	1	3	3	2	5	0
2	1	1	46	4	1	1	2	3	4	4	2	0	20.2	1	3	1	2	2	1	2	3	1	0
1	0	0	43	3	1	1	2	2	2	3	2	0	26.9	2	1	1	1	1	1	2	2	2	0
2	1	1	40	3	1	1	2	2	2	2	3	0	23	1	3	2	3	1	3	1	1	3	0
1	0	1	48	4	1	1	3	2	4	2	2	0	22.2	1	1	2	2	3	2	2	3	2	0
1	0	1	42	3	1	1	2	2	4	2	2	0	25.4	2	1	1	1	2	3	1	2	5	0
1	1	1	49	4	1	1	3	1	3	2	2	0	23	1	1	1	1	2	2	2	2	5	0
2	1	0	50	4	1	1	3	1	4	2	2	0	24.3	2	1	1	2	2	1	2	3	1	0
2	1	1	36	3	1	1	2	2	3	2	2	0	19.2	1	4	1	1	1	2	2	2	5	0
1	0	0	43	3	1	1	3	2	3	2	2	0	21.7	1	4	1	1	2	2	3	2	5	0
1	0	1	34	2	1	1	2	3	3	2	3	0	33	3	2	1	2	2	2	2	3	2	0
2	0	0	38	3	2	2	3	2	3	3	3	0	21.1	1	1	1	1	1	1	1	3	1	0
3	1	1	51	4	1	1	2	1	2	2	2	0	26.1	2	4	2	1	2	3	3	2	4	0
3	0	0	59	5	1	1	2	2	4	2	2	0	22.6	1	1	1	1	1	2	3	3	3	0
1	1	1	36	3	1	1	2	3	3	3	2	0	23.3	1	1	1	1	1	2	3	2	1	0
1	1	0	47	4	1	1	2	3	3	3	1	0	23.8	1	3	2	1	2	1	3	3	2	0
2	1	0	49	4	1	1	3	3	4	2	3	0	26.7	2	3	1	1	1	2	3	2	4	0
2	0	1	47	4	1	1	3	2	4	2	1	0	27.5	3	1	2	2	2	3	2	3	2	0
2	1	1	49	4	1	1	3	1	3	2	2	0	19.6	1	1	1	1	2	2	1	2	3	0
2	0	0	53	4	1	1	2	2	4	2	3	0	24.5	2	1	1	2	2	3	1	3	3	0
2	0	1	53	4	1	1	2	3	3	2	2	0	22.8	1	4	1	1	2	2	2	3	2	0
1	0	1	51	4	1	1	3	1	2	2	2	0	23.9	1	4	1	1	2	2	3	2	3	0
2	0	1	38	3	1	1	2	1	2	2	1	0	27.3	3	1	1	2	1	2	1	2	4	0
1	1	1	52	4	1	1	3	2	4	2	2	0	28.1	3	1	1	2	2	3	2	1	2	0
1	1	1	24	1	1	2	1	2	2	2	3	0	26.9	2	1	1	1	2	1	3	2	3	0
1	0	1	38	3	1	2	2	3	2	1	2	0	18.1	1	1	1	1	2	3	2	2	1	0
1	1	1	55	5	1	1	3	1	4	2	2	0	24.2	2	1	1	1	2	2	3	2	1	0
1	0	1	49	4	1	1	3	2	4	3	1	0	24.6	2	1	1	1	2	1	3	3	2	0
1	0	0	34	2	1	1	2	2	1	2	2	0	29.7	3	1	1	1	3	1	3	1	5	0
3	0	0	44	3	1	1	2	1	3	2	2	0	23.9	1	3	1	1	2	2	3	2	3	0
3	1	0	30	2	1	1	2	3	2	2	3	0	23.1	1	1	1	2	2	2	3	3	3	0
3	1	0	48	4	1	1	3	2	3	2	2	0	24.1	2	4	2	1	1	3	3	3	3	0
3	0	0	51	4	1	2	2	2	2	2	2	0	23.6	1	1	2	1	2	3	1	3	3	0
2	0	0	32	2	1	1	2	1	2	1	2	0	22.7	1	3	1	1	1	1	3	3	4	0
2	0	1	43	3	1	1	3	1	3	2	2	0	22.2	1	3	1	1	3	3	3	1	5	0
1	1	1	35	2	1	1	2	3	3	2	1	0	21.2	1	1	2	1	2	2	1	1	1	0
2	1	1	42	3	1	1	2	2	3	2	2	0	26.3	2	2	1	2	2	1	2	2	3	0
2	0	0	25	1	1	1	2	2	2	2	1	0	20.4	1	1	2	1	1	2	3	3	1	0
2	1	1	38	3	1	1	2	2	4	2	2	0	20.1	1	3	1	1	2	3	1	2	5	0
1	1	0	32	2	1	1	3	1	2	2	1	0	20.9	1	1	1	2	2	3	3	3	5	0
2	1	1	29	2	1	2	2	2	2	2	2	0	23.5	1	2	1	2	2	1	3	1	4	0
1	0	0	39	3	2	1	2	2	3	2	2	0	18.8	1	1	1	2	2	1	1	3	3	0
2	0	1	49	4	1	1	2	1	4	1	2	1	20	1	4	1	1	2	2	3	3	4	1
3	0	0	35	2	1	1	3	2	3	1	2	0	25.1	2	3	2	2	2	3	1	2	3	0
2	1	1	36	3	1	2	2	2	3	2	2	0	28.1	3	3	1	1	2	2	2	2	3	0
3	1	0	42	3	1	1	3	2	2	2	2	0	31.8	3	1	2	1	2	2	2	2	3	0
1	1	0	38	3	1	1	2	2	3	2	3	0	24.8	2	4	2	1	2	3	1	1	3	0
1	1	1	37	3	1	1	3	1	3	2	3	0	23.4	1	3	2	2	2	1	3	3	5	0
1	0	0	40	3	1	1	2	3	4	2	2	0	23.9	1	3	2	1	2	1	3	3	3	0
1	0	1	36	3	1	1	2	2	3	2	1	0	21.2	1	4	1	1	1	1	3	3	3	0
3	0	1	57	5	1	1	3	2	4	2	1	0	23.7	1	1	1	3	2	3	2	2	1	0
2	1	1	39	3	1	1	2	2	3	2	2	0	23	1	1	1	1	1	2	3	3	2	0
2	0	0	44	3	1	1	2	2	4	2	1	0	23.7	1	1	1	1	1	2	3	2	3	0
2	0	0	41	3	2	2	2	2	3	3	1	0	24.2	2	4	1	1	2	2	2	3	1	0
2	0	1	30	2	1	1	2	2	2	2	2	0	22.7	1	1	2	2	2	2	2	2	3	0
2	0	1	48	4	1	1	3	1	4	2	1	0	23	1	1	2	1	2	3	2	3	3	0
2	1	1	32	2	1	1	2	3	3	2	2	0	23.4	1	1	2	1	3	3	3	2	3	0
3	1	1	53	4	1	1	3	2	4	2	1	1	25.1	2	2	2	1	2	2	3	1	5	1
2	0	1	42	3	1	1	2	3	4	3	3	0	27.8	3	2	1	1	2	1	2	2	3	0
2	1	0	40	3	1	1	1	2	3	2	2	0	20.4	1	1	2	2	3	3	2	2	4	0
1	1	0	29	2	1	1	2	2	2	2	1	0	22.4	1	1	2	2	2	2	1	2	2	0
2	1	1	40	3	1	1	2	2	4	2	1	0	24.5	2	3	1	1	2	2	3	3	4	0
2	0	0	34	2	1	1	1	3	2	2	2	0	27.4	3	1	1	2	1	2	2	2	1	0
1	0	1	60	5	1	1	3	2	4	3	2	0	18.6	1	1	1	1	2	1	2	2	4	0
2	0	0	45	3	1	1	3	1	4	2	1	0	21.8	1	1	2	2	2	2	2	2	3	0
1	0	0	32	2	2	2	2	3	2	4	1	0	18.7	1	1	1	1	2	1	1	2	1	0
2	0	1	49	4	1	1	2	2	4	2	1	0	24.7	2	3	2	2	3	1	1	3	2	0
2	0	0	48	4	2	1	1	3	4	3	2	0	17.8	1	1	1	1	2	1	3	2	2	0
2	1	1	56	5	1	1	3	2	4	2	4	0	21.6	1	1	1	1	2	1	3	2	5	0
1	0	0	35	2	1	1	3	2	2	1	2	1	23.7	1	3	2	2	2	2	1	2	4	1
2	0	1	32	2	1	1	2	2	3	2	1	0	25.8	2	1	1	2	3	1	1	3	3	0
1	0	1	31	2	1	1	2	2	3	2	1	0	22.5	1	2	1	1	2	2	3	2	3	0
2	0	0	32	2	1	1	3	2	3	2	2	0	30.5	3	1	2	1	2	3	1	3	3	0
2	1	1	30	2	1	1	2	2	2	2	2	0	25.7	2	2	2	2	3	3	2	2	5	0
2	0	0	50	4	2	1	3	2	4	3	2	0	26.8	2	1	1	1	2	2	2	2	1	0
2	0	0	44	3	1	1	3	2	2	2	2	0	27.9	3	4	1	1	2	1	3	3	1	0
1	1	1	45	3	1	1	2	2	4	2	2	0	24	2	1	2	1	3	3	2	3	3	0
1	0	0	38	3	1	1	2	2	3	2	2	0	25.4	2	1	1	1	2	1	1	1	3	0
2	0	0	38	3	1	1	2	1	2	2	2	0	23.5	1	4	1	1	2	2	2	3	4	0
1	0	0	50	4	1	1	2	2	4	2	1	0	24.1	2	1	1	1	2	2	1	2	2	0
2	0	1	42	3	1	1	2	2	2	2	2	0	23.1	1	2	2	1	2	3	3	1	4	0
1	0	0	31	2	2	1	1	2	2	3	1	0	16.9	1	1	2	1	3	2	2	2	1	0
1	0	0	47	4	2	1	3	2	4	3	2	0	18.3	1	1	1	1	2	2	2	3	1	0
1	0	0	34	2	2	1	1	3	2	1	1	0	19.8	1	1	1	1	1	1	3	3	2	0
1	0	1	40	3	1	1	3	2	3	2	2	0	19.4	1	1	1	1	2	1	2	2	1	0
2	0	0	55	5	1	1	2	2	4	2	2	0	22.5	1	1	1	1	1	3	3	2	1	0
2	0	1	42	3	1	1	2	2	4	2	3	0	24.4	2	3	1	2	2	3	2	3	3	0
2	0	0	37	3	1	2	2	2	3	2	2	0	20.7	1	4	2	2	1	3	1	2	4	0
1	0	1	50	4	1	1	3	1	2	2	3	0	23.5	1	1	1	1	3	1	1	2	1	0
2	1	1	42	3	1	1	2	2	4	2	2	0	24.7	2	1	1	1	1	2	2	3	3	0
1	0	1	33	2	1	1	2	2	3	3	1	0	30.5	3	1	1	1	1	1	2	2	3	0
1	0	1	31	2	1	1	2	3	1	3	2	0	18.4	1	1	1	1	2	1	3	3	1	0
2	1	1	40	3	1	1	2	2	3	1	2	0	18.2	1	3	1	1	1	2	2	2	4	0
1	0	1	43	3	1	1	2	3	3	2	4	0	22.9	1	1	2	1	1	3	2	3	2	0
2	1	0	46	4	1	1	2	2	3	2	1	0	32.1	3	3	1	1	2	2	3	2	3	0
2	0	0	34	2	1	1	2	2	3	2	1	0	27.8	3	1	1	1	2	3	2	3	1	0
2	0	0	21	1	1	2	2	2	2	1	1	0	22.3	1	1	1	1	2	2	3	2	3	0
1	1	1	29	2	1	1	1	3	2	1	2	0	26.9	2	1	2	1	2	1	1	3	5	0
3	0	1	40	3	1	1	2	2	3	2	1	0	18.7	1	3	1	1	2	3	2	1	3	0
1	0	0	33	2	1	1	1	3	2	4	2	0	24.2	2	1	2	1	2	2	1	2	1	0
1	1	1	50	4	1	1	2	2	4	2	4	0	24.9	2	1	1	1	1	3	2	2	3	0
1	0	1	47	4	1	1	3	1	2	2	2	0	24.7	2	2	2	1	1	1	2	1	4	0
1	0	1	55	5	1	1	3	2	4	2	2	0	24.6	2	4	1	1	1	2	3	3	3	0
2	0	1	45	3	1	1	2	3	4	2	3	0	20.3	1	1	1	1	2	2	2	2	5	0
1	0	1	49	4	1	1	3	2	4	3	2	0	21.7	1	1	1	1	3	2	3	2	1	0
2	1	1	44	3	1	1	3	1	3	2	1	0	27	3	3	1	2	2	3	3	2	2	0
1	0	1	51	4	1	1	3	2	4	2	2	0	28.4	3	1	1	1	2	3	3	3	3	0
1	1	1	30	2	1	1	2	3	1	2	2	0	32.3	3	1	2	2	2	3	1	1	3	0
3	1	1	34	2	1	1	2	3	2	3	1	0	27.3	3	3	2	2	2	3	2	2	4	0
2	1	1	35	2	1	2	2	2	3	2	2	0	22.5	1	2	2	2	2	2	2	1	3	0
1	1	1	46	4	1	1	2	2	4	1	2	0	24.8	2	1	2	2	2	3	2	2	3	0
1	1	1	45	3	1	1	3	2	2	2	2	0	25.7	2	1	1	1	1	2	1	2	1	0
1	1	0	48	4	1	1	2	3	4	2	3	0	25.6	2	3	2	2	2	2	1	3	5	0
2	1	1	57	5	1	1	2	3	4	4	2	0	22.8	1	1	1	1	2	3	3	2	1	0
2	0	1	39	3	1	1	2	2	3	2	2	0	18.8	1	4	3	1	2	3	1	3	5	0
2	0	1	41	3	1	1	2	2	3	2	2	0	21.1	1	1	1	1	2	2	2	3	3	0
2	0	0	27	2	1	1	2	2	2	2	1	0	23.1	1	2	1	1	1	1	3	3	3	0
3	0	1	50	4	1	1	3	2	3	2	2	0	24.5	2	4	2	2	2	3	1	3	2	0
3	1	1	53	4	1	1	3	1	3	2	1	1	25	2	1	2	3	3	3	1	3	4	1
1	0	0	50	4	1	1	3	1	4	2	2	0	29.4	3	4	2	2	2	3	2	2	4	0
2	0	1	50	4	1	1	2	2	4	2	2	0	22.3	1	4	1	1	2	3	3	2	4	0
2	1	1	34	2	1	1	2	2	3	2	2	0	25.6	2	2	2	2	2	3	2	2	2	0
1	0	0	37	3	1	1	2	2	4	2	3	0	24.9	2	4	1	1	2	1	2	3	3	0
2	0	0	51	4	1	1	3	3	2	2	2	0	26.6	2	4	1	1	1	2	3	3	4	0
2	0	1	53	4	1	1	3	2	2	2	2	0	27.3	3	1	2	1	2	2	1	3	3	0
1	1	1	38	3	1	1	2	2	3	2	2	0	31.2	3	1	1	2	2	2	2	3	3	0
2	1	1	27	2	1	1	2	2	1	2	2	0	27.7	3	1	1	2	2	1	3	3	1	0
1	1	1	41	3	1	1	2	2	4	2	2	0	27.5	3	1	1	2	2	2	2	3	2	0
1	0	1	54	4	1	1	3	1	4	1	2	0	30.5	3	1	1	1	3	3	1	2	4	0
1	1	1	34	2	1	1	2	2	3	2	2	0	26	2	3	1	2	1	3	3	3	5	0
3	0	0	54	4	1	1	3	1	2	2	1	0	28.6	3	4	1	1	2	2	2	2	1	0
2	0	1	51	4	1	1	3	2	4	2	2	0	23.3	1	4	2	3	3	3	1	2	5	0
1	1	0	44	3	1	1	3	2	2	2	3	0	26.9	2	3	2	1	2	2	2	3	3	0
1	1	1	50	4	1	1	3	1	2	1	2	0	25.2	2	1	1	3	2	3	3	3	1	0
2	1	0	36	3	1	2	2	1	2	2	2	0	27.4	3	2	1	1	2	2	3	3	3	0
2	0	1	54	4	1	1	3	1	2	2	2	0	24.9	2	1	1	1	2	1	2	3	1	0
1	0	0	46	4	1	1	2	2	2	2	2	0	26.2	2	1	1	1	1	1	3	3	2	0
2	0	1	54	4	1	1	3	2	4	1	2	0	22.1	1	4	1	1	2	2	2	2	5	0
1	0	1	52	4	1	1	3	2	4	2	2	0	20.6	1	4	1	1	3	3	3	1	1	0
1	0	0	35	2	1	1	3	2	2	2	2	0	20.6	1	2	1	1	1	1	3	3	3	0
2	0	0	41	3	2	1	3	2	3	3	1	0	26	2	4	1	1	2	1	3	2	1	0
2	0	0	48	4	2	1	3	2	4	3	1	0	28.9	3	4	1	1	3	1	3	2	1	0
2	1	1	48	4	1	1	3	2	4	2	2	0	23.5	1	4	2	1	3	2	2	2	3	0
1	1	1	39	3	1	1	2	1	3	2	2	0	25.4	2	3	1	1	1	2	1	3	3	0
2	0	0	50	4	1	1	2	1	2	2	2	1	21.7	1	4	1	2	2	2	3	3	4	1
2	0	0	41	3	2	1	2	3	4	4	2	0	21.2	1	1	1	1	2	1	1	2	2	0
1	0	1	47	4	1	1	3	2	2	2	1	0	32	3	2	1	1	1	2	2	2	3	0
3	1	0	51	4	1	1	3	2	2	2	2	0	21.9	1	4	1	1	1	3	3	2	2	0
1	1	1	52	4	1	1	2	1	4	2	2	0	23.1	1	4	1	1	3	1	1	3	3	0
2	1	1	50	4	1	1	2	1	4	2	2	0	22.2	1	4	1	1	2	1	3	2	5	0
1	0	1	28	2	1	1	2	2	2	2	1	0	25.6	2	2	1	1	2	1	2	2	4	0
1	0	0	34	2	1	1	2	2	2	2	4	0	25.2	2	1	1	2	2	1	2	2	2	0
3	0	0	36	3	2	2	2	2	4	3	1	0	24.6	2	4	2	2	1	3	1	3	5	0
3	1	1	33	2	1	1	1	2	3	2	1	0	22.5	1	2	1	1	1	1	3	3	3	0
1	1	1	41	3	1	1	2	3	2	3	4	0	31.1	3	4	1	1	1	1	2	3	1	0
1	0	1	48	4	1	1	2	2	4	2	1	0	23.8	1	1	1	1	1	1	3	3	3	0
1	1	1	48	4	1	1	3	2	2	3	1	0	26.5	2	1	2	1	2	3	2	3	3	0
1	1	1	49	4	1	1	3	2	4	2	2	1	26.2	2	1	2	2	1	2	3	2	4	1
1	0	1	40	3	1	1	3	2	4	2	1	0	28.7	3	4	1	1	1	1	3	3	3	0
2	0	0	44	3	1	1	3	2	4	2	1	0	20	1	4	2	1	2	3	1	2	3	0
1	0	1	37	3	1	1	3	2	2	3	1	0	29.8	3	1	1	1	2	1	2	2	2	0
1	0	1	27	2	1	1	1	2	1	2	1	0	28.1	3	1	1	1	3	1	3	3	3	0
1	0	0	47	4	1	1	3	2	4	2	2	0	31.1	3	4	1	1	1	1	3	3	1	0
2	0	0	41	3	1	1	2	2	4	3	1	0	30.1	3	4	2	2	2	2	1	2	1	0
2	1	1	38	3	1	2	3	1	3	2	1	0	27	3	3	1	1	2	2	2	2	3	0
2	1	1	37	3	1	1	2	2	3	2	1	1	23.5	1	4	1	2	3	2	3	2	3	1
1	0	0	47	4	1	1	2	2	4	2	1	0	25.8	2	4	1	1	2	2	2	2	3	0
1	0	1	45	3	1	1	2	1	3	2	2	0	19.2	1	1	1	2	1	1	2	1	5	0
1	0	0	24	1	1	1	3	2	2	2	1	0	31.6	3	1	2	2	2	3	1	3	1	0
2	1	1	35	2	1	1	2	2	2	3	1	0	26.9	2	3	1	2	1	3	2	2	3	0
1	1	1	57	5	1	1	3	2	4	3	1	0	21.2	1	2	2	1	2	2	2	2	5	0
1	0	1	39	3	1	1	2	2	3	2	1	0	19.1	1	1	1	1	2	2	2	2	2	0
3	0	1	35	2	1	2	2	2	2	2	1	0	26.1	2	1	2	1	2	3	1	2	4	0
1	1	1	29	2	1	1	2	2	1	2	1	0	18.7	1	2	1	1	3	2	3	3	2	0
2	1	0	55	5	1	1	2	3	4	2	2	0	29.4	3	2	1	1	1	1	3	3	3	0
1	1	1	33	2	1	2	2	1	2	2	1	0	27.8	3	1	1	1	2	1	3	2	3	0
1	0	1	37	3	1	1	2	2	3	2	2	0	23.3	1	1	1	2	1	2	2	3	5	0
2	0	0	38	3	1	1	2	2	3	2	3	0	28.1	3	2	1	1	2	1	3	3	1	0
2	1	1	36	3	1	1	3	2	2	3	2	0	24.8	2	3	1	1	2	3	1	3	1	0
1	1	0	39	3	1	1	1	3	3	2	3	0	21.8	1	1	1	1	1	3	2	2	2	0
1	0	1	35	2	1	1	2	2	3	2	2	0	21.3	1	1	1	2	2	1	3	2	5	0
1	0	0	30	2	1	1	2	2	2	3	2	0	24.2	2	2	1	1	2	1	3	3	2	0
2	1	1	34	2	1	1	2	1	2	2	2	0	21.5	1	2	1	1	2	3	2	2	3	0
2	1	0	49	4	1	1	2	2	2	2	2	0	21	1	1	1	2	2	2	1	3	4	0
1	0	1	37	3	1	1	2	2	3	3	2	0	23.7	1	3	1	1	2	2	2	3	3	0
2	0	0	48	4	1	1	3	2	4	2	1	0	25.6	2	4	1	1	2	1	2	3	3	0
2	0	0	35	2	1	1	2	1	3	2	2	0	23.7	1	1	2	2	2	3	3	3	5	0
1	0	1	48	4	1	1	3	1	3	2	2	0	22.8	1	1	1	1	1	2	2	2	3	0
1	1	1	48	4	1	1	3	1	4	2	2	0	21.7	1	1	1	1	3	2	3	3	5	0
1	0	1	34	2	1	1	2	2	3	2	2	0	25.4	2	1	1	1	2	2	2	2	5	0
1	1	1	49	4	1	1	2	3	3	4	2	0	30.7	3	3	1	1	3	2	2	2	1	0
2	1	1	43	3	1	1	2	2	3	2	3	0	28.7	3	1	1	1	1	2	2	3	3	0
2	1	0	51	4	1	1	3	2	1	2	1	0	25.1	2	3	1	1	1	2	3	1	5	0
1	0	0	47	4	1	1	2	2	3	2	3	0	23.6	1	1	2	1	2	1	2	3	1	0
2	1	1	38	3	1	1	2	1	3	2	2	0	26.4	2	1	2	2	2	3	1	3	3	0
1	0	1	35	2	1	1	2	2	3	2	2	0	29.6	3	1	1	1	2	1	3	3	1	0
1	1	1	41	3	1	1	3	2	3	2	2	0	23.8	1	1	1	2	1	1	3	3	5	0
1	0	1	29	2	1	1	2	2	2	2	2	0	19.3	1	1	1	1	1	2	2	2	1	0
1	1	1	43	3	1	1	2	2	2	2	2	0	26.8	2	1	1	1	1	2	3	2	3	0
2	1	1	47	4	1	1	1	3	2	4	2	0	25.1	2	1	1	1	1	2	1	2	2	0
2	0	1	44	3	1	1	1	3	3	4	1	0	27.3	3	1	2	1	1	2	3	3	2	0
2	1	1	50	4	1	1	2	2	3	2	1	1	26.6	2	2	2	1	1	3	2	3	3	1
2	0	1	35	2	1	1	3	2	2	3	1	0	25.9	2	1	1	2	2	1	1	3	1	0
2	0	0	47	4	1	1	3	2	2	2	2	0	22.4	1	1	2	1	2	2	3	2	3	0
1	0	0	43	3	2	1	2	3	3	4	3	0	29.5	3	1	1	1	2	1	2	2	2	0
2	0	0	50	4	1	1	2	3	3	4	1	0	25.1	2	4	2	1	2	2	3	3	1	0
1	0	0	43	3	1	1	2	1	2	2	2	0	27.1	3	1	1	1	1	2	2	3	2	0
1	0	1	52	4	1	1	2	2	4	3	1	0	30.5	3	1	2	2	2	2	3	3	2	0
1	1	1	49	4	1	1	2	2	4	2	2	0	22.6	1	1	1	1	2	1	1	3	3	0
1	1	1	46	4	1	1	2	2	4	2	3	0	21.4	1	1	1	1	1	1	2	2	2	0
1	1	1	41	3	1	1	3	1	3	2	2	0	34.2	3	3	1	1	1	1	3	3	3	0
1	0	1	54	4	1	1	3	2	2	3	1	0	22.5	1	1	1	1	2	1	2	3	1	0
1	1	1	49	4	1	1	3	2	4	2	4	0	28.4	3	1	2	2	3	2	2	3	3	0
1	0	0	30	2	2	1	2	3	2	4	2	0	27.2	3	1	1	1	1	3	2	1	1	0
2	0	1	34	2	1	1	2	2	2	2	3	0	20	1	1	1	1	2	1	3	2	3	0
1	0	0	53	4	1	1	3	2	2	2	2	0	24.8	2	2	1	1	2	3	1	2	3	0
2	0	0	45	3	2	1	3	3	4	3	1	0	28.7	3	1	2	1	2	2	2	3	1	0
3	0	0	39	3	2	1	2	3	4	3	1	0	19.1	1	3	2	3	1	3	2	2	2	0
1	0	0	59	5	1	1	3	2	4	3	1	0	27	3	1	1	2	3	3	3	2	1	0
1	0	0	41	3	2	1	2	3	2	3	1	0	28.8	3	2	2	1	2	2	3	2	1	0
1	0	0	31	2	2	1	2	2	3	3	2	0	34.3	3	1	1	1	2	1	3	3	4	0
1	0	0	20	1	2	2	2	2	2	3	1	0	27.1	3	1	1	1	3	1	3	3	3	0
1	0	0	41	3	1	1	1	2	4	3	1	0	29.3	3	1	2	2	2	2	2	2	5	0
1	0	1	59	5	1	1	2	2	4	4	1	0	26.6	2	1	2	1	2	2	3	2	5	0
2	1	1	48	4	1	1	2	2	2	2	2	0	26.5	2	2	1	2	2	3	1	3	3	0
2	0	1	45	3	1	1	2	2	3	3	2	0	23.5	1	1	2	1	2	2	2	3	1	0
3	1	1	39	3	1	1	2	3	2	2	2	0	23.9	1	1	1	1	1	2	2	3	1	0
1	1	1	37	3	1	1	2	2	2	3	4	0	24.9	2	1	1	2	1	1	3	3	3	0
1	1	1	27	2	1	1	2	2	2	3	1	0	24.6	2	2	2	2	3	1	2	3	4	0
2	0	0	37	3	1	1	2	2	3	2	2	0	24.8	2	4	1	1	1	1	2	3	3	0
1	0	1	47	4	1	1	2	2	3	3	2	0	30.8	3	1	1	1	2	1	2	3	3	0
2	0	0	38	3	2	2	2	3	1	3	3	0	18.1	1	1	2	1	1	3	1	2	2	0
2	0	0	49	4	1	2	3	3	3	3	1	0	27	3	2	2	2	3	3	2	2	2	0
2	1	0	35	2	1	1	1	3	2	4	3	0	21.7	1	2	1	1	1	2	2	2	3	0
1	1	0	48	4	1	1	1	3	4	3	3	0	23	1	1	1	1	2	1	3	3	1	0
2	1	1	50	4	1	1	3	2	4	3	2	0	33	3	2	1	1	2	3	1	3	3	0
1	1	1	42	3	1	1	3	2	4	2	1	0	32.9	3	1	2	1	2	2	3	3	2	0
2	1	1	43	3	1	1	2	2	2	3	1	0	22.4	1	1	2	2	2	2	3	3	4	0
2	0	1	33	2	1	1	2	2	2	3	1	0	19.6	1	2	1	1	2	2	3	2	3	0
1	0	1	41	3	1	1	2	2	4	3	1	0	20.2	1	1	2	1	2	2	3	2	1	0
1	0	1	40	3	1	1	2	3	3	4	3	0	24.9	2	1	1	1	2	2	1	3	2	0
1	1	1	54	4	1	1	3	2	3	3	1	0	26.7	2	1	1	1	1	2	3	3	2	0
2	1	1	55	5	1	1	3	2	4	2	1	0	26.8	2	1	1	1	3	3	2	3	2	0
1	0	0	36	3	2	1	2	3	2	4	3	0	27.1	3	3	1	1	1	1	2	3	1	0
1	0	1	29	2	1	1	2	2	2	2	1	1	27.7	3	1	1	1	2	1	3	2	1	1
2	1	1	36	3	1	1	1	2	3	1	2	0	25.6	2	2	1	1	1	3	3	2	2	0
1	0	1	46	4	1	1	3	2	3	3	2	0	21.7	1	4	1	2	3	1	1	3	2	0
2	1	1	42	3	1	1	2	2	3	2	1	0	28.3	3	2	1	1	1	3	3	2	3	0
1	0	0	40	3	2	1	2	3	2	4	3	0	25.3	2	1	1	1	2	1	2	2	1	0
3	0	0	31	2	2	1	2	2	2	4	1	0	20.2	1	2	2	2	1	3	2	3	1	0
2	0	0	55	5	1	1	1	3	3	4	4	0	24.5	2	1	1	1	1	1	3	3	4	0
1	0	1	34	2	1	1	1	1	3	3	1	0	27.1	3	1	1	1	1	2	2	2	3	0
3	1	1	48	4	1	1	3	1	3	3	1	0	20.9	1	4	2	1	3	3	1	1	5	0
1	0	1	44	3	1	1	2	1	4	2	1	0	24.4	2	1	1	2	1	1	3	3	3	0
2	1	0	38	3	1	2	2	3	3	4	1	0	26.8	2	1	1	1	2	2	3	3	2	0
1	1	1	43	3	1	1	1	3	3	4	3	0	29.4	3	1	1	1	1	1	2	3	1	0
2	0	1	43	3	1	1	2	2	4	3	2	0	28.1	3	2	1	1	2	2	3	2	1	0
2	1	1	47	4	1	1	2	3	4	4	2	0	25	2	1	2	1	3	3	3	1	4	0
1	1	1	28	2	1	1	2	2	2	2	1	0	19.7	1	1	1	1	2	1	2	2	3	0
1	0	0	44	3	2	1	2	3	4	4	2	0	23.4	1	1	1	1	1	1	2	2	2	0
2	1	1	39	3	1	1	2	2	3	2	1	0	27.3	3	1	1	2	1	2	2	3	4	0
1	0	1	51	4	1	1	3	1	4	2	3	0	18.9	1	1	2	1	3	3	3	1	3	0
3	0	1	50	4	1	1	3	2	4	3	1	0	21.3	1	1	1	1	1	3	2	1	3	0
1	0	0	51	4	1	1	3	2	4	3	1	0	22.1	1	4	1	2	2	3	1	3	4	0
1	0	1	52	4	1	1	3	2	1	3	3	0	24.2	2	4	1	1	2	3	3	3	1	0
1	1	1	53	4	1	1	2	3	3	3	1	0	27.3	3	1	1	2	2	3	3	2	1	0
2	0	0	37	3	2	1	2	3	2	4	2	0	18.3	1	3	1	1	1	2	3	3	1	0
2	0	0	38	3	1	1	2	3	3	4	1	0	23	1	1	1	1	1	1	2	3	1	0
2	0	1	48	4	1	1	2	3	4	4	1	0	24.6	2	4	1	2	2	2	1	3	3	0
1	1	0	55	5	1	1	2	2	4	3	2	0	28	3	4	1	1	1	1	3	3	3	0
2	0	1	36	3	1	1	2	2	3	3	1	0	24.6	2	3	2	1	2	3	2	2	5	0
1	0	0	41	3	1	1	2	2	3	3	1	0	21.8	1	1	2	2	1	2	1	2	3	0
3	1	1	50	4	1	1	3	2	4	3	1	0	26.3	2	4	1	3	2	1	3	2	2	0
1	1	1	44	3	1	1	3	2	3	2	1	0	22.6	1	1	1	1	2	2	2	2	3	0
2	0	0	41	3	1	1	2	2	4	3	1	0	23.3	1	2	1	1	2	3	1	1	2	0
2	0	1	25	1	1	2	1	3	2	4	1	0	24.8	2	1	1	1	2	2	3	2	1	0
1	0	0	41	3	1	1	3	2	4	3	1	0	19.5	1	4	1	1	1	2	2	3	1	0
3	0	0	42	3	1	1	2	1	3	3	1	0	24.4	2	2	1	1	2	2	2	2	3	0
1	0	1	38	3	1	1	2	3	3	3	1	0	28.1	3	3	2	2	3	3	2	2	2	0
2	1	1	51	4	1	1	2	2	4	3	1	0	29.8	3	2	1	1	2	1	3	3	2	0
3	0	1	39	3	1	1	2	1	3	3	1	0	24.1	2	4	2	3	1	3	2	3	5	0
1	0	0	52	4	1	1	2	1	4	2	1	0	25.6	2	4	1	1	1	2	3	3	3	0
2	1	1	24	1	1	2	1	3	2	3	4	0	18.7	1	1	1	1	2	2	3	3	2	0
2	0	1	51	4	1	1	2	2	3	3	1	0	23.8	1	1	1	1	2	3	1	3	1	0
2	1	0	51	4	1	1	2	1	2	3	2	0	28	3	1	1	1	1	2	3	3	4	0
2	1	1	32	2	1	1	1	2	1	4	3	0	25	2	2	2	2	2	3	3	2	3	0
1	0	1	37	3	1	1	3	3	4	3	1	0	24.2	2	3	1	1	2	1	2	2	4	0
2	0	0	26	2	1	1	2	3	2	2	1	0	24.2	2	2	1	1	1	1	2	3	5	0
2	1	1	43	3	1	1	2	2	4	3	1	0	26.4	2	4	1	2	2	3	1	3	1	0
2	1	0	31	2	1	1	2	2	3	3	1	0	29.1	3	1	1	1	2	1	3	2	5	0
1	1	0	54	4	1	1	2	2	3	3	2	0	24.6	2	1	1	1	1	3	2	2	1	0
2	0	0	32	2	1	1	1	3	3	2	1	0	21.1	1	2	1	1	2	3	2	2	2	0
2	0	0	33	2	1	2	2	2	2	3	1	0	23.8	1	2	1	2	1	3	2	3	2	0
1	0	0	33	2	2	1	2	3	3	4	1	0	20.8	1	1	1	1	2	2	2	2	1	0
1	0	0	49	4	2	1	3	2	4	3	1	0	27.7	3	1	2	2	2	2	1	3	1	0
1	0	0	58	5	2	1	2	2	2	3	2	0	21.2	1	1	2	2	2	3	2	2	1	0
2	0	0	33	2	2	1	1	2	2	3	2	0	21.6	1	3	1	2	3	2	2	3	4	0
2	0	0	40	3	2	1	2	2	2	4	1	0	24.6	2	1	1	1	1	3	1	2	1	0
3	0	0	47	4	2	1	2	3	4	4	2	0	25	2	1	1	1	1	3	2	3	1	0
2	0	1	50	4	1	2	1	3	4	4	1	0	17.8	1	1	1	1	2	2	2	2	2	0
1	0	1	48	4	1	1	3	2	4	3	1	0	29	3	1	1	2	2	2	3	2	3	0
2	0	0	34	2	2	1	1	3	2	4	3	0	24.6	2	1	1	1	2	1	2	1	1	0
1	0	1	48	4	1	1	2	2	3	4	1	0	25.1	2	1	1	2	3	1	3	3	1	0
1	0	1	47	4	1	1	3	2	4	3	2	0	27.9	3	3	1	1	2	3	3	3	3	0
3	0	0	54	4	2	1	3	2	4	3	1	0	25	2	1	1	1	3	1	3	2	3	0
2	0	0	47	4	2	1	3	2	4	3	1	0	21.8	1	4	1	2	2	3	3	2	3	0
1	0	0	47	4	2	1	2	2	4	1	1	0	21.2	1	4	2	2	2	2	2	3	5	0
2	0	0	49	4	1	1	3	2	4	2	1	0	22.9	1	4	2	2	3	2	2	3	2	0
2	0	0	37	3	2	1	2	2	3	3	1	0	22.3	1	1	2	3	2	2	2	2	1	0
1	0	0	39	3	2	1	2	2	2	3	1	0	25.7	2	2	2	2	1	2	2	3	3	0
2	0	0	27	2	2	2	1	3	2	4	1	0	29.1	3	1	1	1	1	3	1	2	1	0
1	0	0	32	2	2	2	2	2	3	3	2	0	23.7	1	3	2	2	2	1	3	2	2	0
2	1	0	55	5	1	1	2	2	4	3	4	0	25.6	2	3	1	1	2	2	3	1	2	0
2	0	0	45	3	2	2	2	2	1	3	1	0	20.7	1	4	1	1	2	1	2	2	2	0
2	0	0	44	3	1	1	3	2	3	3	1	0	27.7	3	3	2	2	1	3	2	2	3	0
2	1	1	49	4	1	1	2	2	4	3	1	0	25.5	2	1	1	1	1	2	1	2	2	0
1	0	0	35	2	2	2	2	3	3	4	4	0	21.5	1	1	1	1	3	1	1	3	1	0
2	0	0	26	2	2	2	2	1	2	3	1	0	20.9	1	2	2	2	1	3	2	2	3	0
1	0	0	40	3	2	1	2	2	4	3	2	0	21	1	3	1	1	3	1	3	1	2	0
1	0	0	44	3	2	1	2	2	3	3	2	0	22.2	1	4	1	1	2	2	2	3	5	0
1	0	0	33	2	2	1	2	3	2	4	2	0	20.8	1	1	1	1	2	1	2	2	1	0
1	1	1	54	4	1	1	3	2	4	3	3	0	23.8	1	1	1	1	2	1	3	3	3	0
1	0	0	37	3	2	1	1	3	2	4	1	0	26.6	2	1	1	1	2	2	3	2	1	0
2	1	0	44	3	1	1	2	3	4	3	1	0	30.8	3	1	1	2	2	1	3	3	1	0
1	0	0	38	3	2	1	3	2	2	3	3	0	31.2	3	2	1	2	2	1	2	2	4	0
2	0	0	39	3	2	1	2	2	3	3	3	0	24.8	2	4	1	1	2	2	2	2	3	0
1	0	1	49	4	1	1	2	2	4	3	2	0	23.2	1	1	1	1	2	1	2	3	2	0
2	0	0	30	2	2	1	1	3	3	3	3	0	19.5	1	2	1	1	2	2	2	2	1	0
1	0	0	33	2	2	1	2	3	2	3	3	0	21.1	1	1	1	1	2	2	1	3	1	0
2	0	0	34	2	2	1	1	3	3	4	2	0	25.4	2	1	1	2	2	2	2	2	1	0
1	0	0	49	4	1	1	2	2	4	4	2	0	26.3	2	1	1	1	3	1	1	3	1	0
2	0	0	40	3	2	1	1	3	3	4	1	0	23.3	1	1	1	1	2	1	2	3	1	0
1	0	0	41	3	2	1	2	3	4	4	3	0	24.6	2	1	1	1	2	2	3	2	1	0
2	0	0	36	3	1	1	1	3	2	4	2	0	22.1	1	1	1	1	3	2	1	2	1	0
2	0	0	31	2	2	1	1	3	2	3	1	0	22.8	1	1	1	1	1	1	2	3	1	0
1	0	1	49	4	1	1	2	2	4	3	1	0	22.1	1	1	1	2	2	1	3	3	3	0
1	0	1	58	5	1	2	2	2	3	4	1	0	25.2	2	1	1	1	2	1	3	3	2	0
2	0	1	32	2	1	1	1	2	3	4	1	0	22.7	1	1	1	1	2	3	3	3	1	0
2	0	0	42	3	1	1	2	2	2	3	1	0	20.3	1	1	1	1	2	1	2	3	3	0
1	1	0	58	5	1	1	2	3	4	4	2	0	24.2	2	2	1	1	1	2	1	3	1	0
2	0	0	34	2	2	1	3	2	3	3	3	0	18	1	3	1	1	1	3	2	3	4	0
1	1	1	44	3	1	1	2	2	4	3	1	0	29.4	3	1	2	1	2	1	2	2	1	0
2	0	0	44	3	2	1	2	3	2	3	1	0	19.4	1	1	1	1	2	1	2	3	1	0
1	0	0	43	3	2	1	3	2	1	3	1	0	25.5	2	3	1	1	2	2	2	3	5	0
2	0	0	41	3	2	1	2	3	3	4	2	0	24.4	2	1	1	1	2	2	2	2	1	0
3	0	0	48	4	2	1	3	2	4	3	1	0	21.2	1	1	1	1	2	3	2	1	2	0
1	0	0	41	3	2	1	3	2	2	3	1	0	23.2	1	4	1	1	2	2	2	2	3	0
2	0	0	26	2	1	1	1	2	2	1	2	0	29	3	1	1	1	2	1	3	3	3	0
1	0	0	45	3	1	1	2	3	2	4	2	0	27.5	3	1	1	2	3	3	1	2	1	0
2	1	1	34	2	1	1	2	2	3	2	2	0	26	2	2	1	1	2	1	3	3	4	0
1	0	0	38	3	2	1	2	3	2	4	1	0	26.8	2	1	1	1	2	1	2	3	1	0
2	0	0	38	3	2	1	2	2	3	4	1	0	21.8	1	2	1	3	2	2	2	2	1	0
1	0	1	32	2	1	1	1	3	2	4	2	0	24.9	2	1	1	1	1	2	3	2	1	0
3	0	1	38	3	1	2	1	3	2	4	3	0	27.7	3	1	1	2	2	1	2	2	1	0
1	1	1	41	3	1	1	1	2	4	4	1	0	30.8	3	1	2	2	2	2	3	2	1	0
1	0	0	32	2	1	1	1	3	2	4	2	0	24.6	2	1	1	2	2	1	3	2	1	0
2	0	0	31	2	1	1	2	2	2	4	1	0	23.2	1	1	1	1	2	1	2	2	1	0
1	0	0	36	3	2	1	1	3	3	4	1	0	25.1	2	1	1	1	2	2	3	2	1	0
2	0	0	53	4	2	1	2	3	1	4	1	0	20.4	1	1	2	1	1	2	1	3	3	0
2	0	0	52	4	2	1	2	3	1	4	1	0	20.7	1	1	2	1	2	2	2	3	1	0
1	0	0	34	2	2	1	2	2	2	3	2	0	24.8	2	1	1	2	2	3	2	3	2	0
2	1	1	39	3	1	1	2	1	2	3	1	0	24.2	2	1	1	1	2	2	1	3	5	0
2	1	1	41	3	1	1	3	2	4	3	1	0	28.4	3	1	1	2	2	1	3	3	2	0
1	1	1	38	3	1	1	3	2	4	3	1	0	21.9	1	4	1	1	2	2	1	3	1	0
2	0	0	43	3	2	1	1	3	4	4	2	0	26	2	1	1	1	2	1	1	2	2	0
1	0	0	30	2	2	1	2	3	2	4	2	0	17.4	1	1	1	1	2	1	1	2	1	0
2	1	1	48	4	1	1	3	2	4	3	1	0	28.4	3	1	1	2	2	1	1	2	3	0
2	0	0	34	2	2	1	1	3	1	4	1	0	27.9	3	1	2	1	3	2	3	1	1	0
1	0	0	38	3	2	1	3	2	2	3	1	0	25.7	2	1	1	1	2	1	3	3	2	0
2	0	1	31	2	1	1	2	3	3	3	2	0	20	1	2	1	1	3	2	3	2	1	0
1	0	0	40	3	2	1	2	2	2	4	1	0	26.3	2	1	2	1	3	2	2	2	1	0
1	1	1	51	4	1	1	2	3	2	4	1	0	22.6	1	1	1	2	2	1	2	2	1	0
1	0	0	36	3	2	1	2	2	3	4	2	0	27.3	3	1	1	1	3	2	3	2	1	0
1	0	0	32	2	2	1	2	3	2	4	1	0	24.3	2	1	1	1	2	3	2	3	1	0
1	0	1	47	4	1	1	2	2	3	4	1	0	22.8	1	1	1	1	1	1	3	3	2	0
2	1	1	50	4	1	1	2	3	4	4	1	0	23.7	1	4	1	1	2	2	3	3	5	0
1	0	1	27	2	1	1	1	2	2	4	1	0	20	1	1	1	1	2	2	3	3	3	0
2	0	1	35	2	1	1	1	1	2	2	2	0	33.3	3	1	1	1	2	3	3	3	5	0
1	0	0	35	2	2	1	2	3	2	4	1	0	19.3	1	1	1	1	2	2	2	2	1	0
1	0	1	49	4	1	1	2	3	4	4	1	0	19.6	1	1	1	3	3	1	3	3	1	0
1	0	1	38	3	1	1	2	1	3	1	1	0	23	1	2	2	2	2	2	2	3	5	0
2	0	0	30	2	1	1	1	3	1	2	2	0	22.1	1	2	1	1	1	3	1	2	2	0
1	0	1	32	2	1	1	2	1	2	2	2	0	27.7	3	1	1	1	1	2	3	3	3	0
1	0	0	60	5	2	1	3	2	4	3	1	0	30.8	3	1	1	2	3	2	2	1	4	0
1	0	0	55	5	1	1	2	3	4	4	2	0	26.7	2	1	1	1	2	2	3	2	2	0
2	0	0	34	2	2	2	2	3	3	4	1	0	18.7	1	2	1	1	2	2	2	3	1	0
1	0	1	47	4	1	1	2	2	4	3	1	0	25.8	2	4	1	2	2	3	2	1	2	0
1	0	0	40	3	1	1	2	2	3	2	2	0	25.6	2	1	1	1	3	1	2	3	4	0
2	0	0	49	4	2	2	2	3	4	4	1	0	32.9	3	1	1	1	1	1	2	2	1	0
2	0	0	33	2	2	1	2	3	2	4	1	0	23.3	1	1	1	1	1	2	2	2	1	0
2	0	0	34	2	2	1	2	3	3	4	1	0	28.8	3	1	2	1	2	2	2	2	3	0
2	0	1	53	4	1	1	2	3	1	4	2	0	29.7	3	1	1	3	3	1	1	3	3	0
2	0	0	47	4	1	1	2	2	4	4	1	0	27.7	3	4	1	1	1	1	2	3	5	0
2	0	0	48	4	2	1	3	2	3	3	3	0	22.2	1	3	1	3	2	2	3	2	1	0
1	0	1	41	3	1	1	2	2	3	4	2	0	30.7	3	1	2	2	2	2	2	3	1	0
1	0	0	36	3	2	1	2	2	2	3	2	0	21.3	1	2	1	1	1	1	2	3	1	0
1	0	0	46	4	1	1	3	1	3	2	2	0	20.4	1	1	1	2	2	1	2	3	3	0
2	0	1	32	2	1	1	2	1	2	2	1	0	26.9	2	1	1	1	2	1	3	2	3	0
1	0	0	38	3	1	1	2	3	3	4	1	0	28	3	1	1	1	2	3	2	1	1	0
1	0	0	48	4	2	1	2	2	4	3	1	0	25.9	2	1	2	1	2	2	1	3	3	0
1	0	1	29	2	1	2	2	3	2	3	2	0	26.9	2	1	1	1	2	2	1	1	4	0
1	0	0	33	2	1	1	2	2	2	3	1	0	28.7	3	1	2	2	3	1	1	3	2	0
2	1	0	50	4	1	1	2	3	4	4	1	0	24.4	2	1	1	2	2	1	3	3	1	0
1	0	0	30	2	1	1	1	3	2	4	2	0	21.8	1	1	2	2	2	3	2	1	1	0
1	0	1	45	3	1	2	2	2	4	3	1	0	22	1	1	1	1	3	3	3	3	1	0
1	0	0	50	4	2	1	2	3	4	4	3	0	28.3	3	1	2	1	3	2	2	2	1	0
2	0	0	49	4	1	1	2	2	4	3	1	0	29.1	3	1	2	2	2	3	1	2	2	0
1	1	1	55	5	1	1	2	3	4	4	2	0	29.4	3	1	1	1	2	2	3	2	1	0
1	0	0	44	3	1	1	2	1	4	3	1	0	27.1	3	1	1	1	2	1	3	3	5	0
1	1	1	41	3	1	1	1	3	3	4	3	0	27	3	1	1	1	1	2	3	3	1	0
3	0	0	54	4	1	1	3	2	4	3	1	0	26	2	3	1	1	2	3	2	2	1	0
1	0	1	49	4	1	1	3	2	4	3	1	0	25.6	2	3	1	1	2	2	2	2	1	0
1	0	0	54	4	2	1	2	3	3	4	3	0	28.1	3	1	2	1	1	1	2	3	1	0
2	0	0	43	3	2	1	2	3	4	4	4	0	29.3	3	1	1	2	2	2	2	1	1	0
1	0	0	46	4	2	1	3	2	4	3	3	0	27.8	3	1	1	1	2	2	3	3	1	0
1	0	1	41	3	1	1	3	2	3	3	1	0	23.6	1	1	2	3	2	3	2	2	1	0
1	0	1	56	5	1	1	3	2	2	3	1	0	21	1	3	1	1	2	2	3	3	1	0
2	0	0	44	3	1	1	2	3	1	4	3	0	27.2	3	1	1	1	2	1	2	2	1	0
1	1	1	45	3	1	1	3	2	4	3	1	0	31.9	3	1	1	2	2	1	2	3	1	0
1	0	1	58	5	1	1	3	3	4	4	2	0	28.4	3	1	1	3	2	2	2	3	3	0
1	1	1	44	3	1	1	2	2	4	3	1	0	24.2	2	1	1	1	2	2	2	2	2	0
1	1	0	38	3	1	1	2	2	2	3	1	0	20	1	1	1	1	1	1	2	2	1	0
1	0	1	50	4	1	1	3	2	2	3	1	0	19.3	1	1	1	2	2	2	3	3	1	0
1	0	1	51	4	1	1	2	3	2	4	3	0	24.6	2	1	1	1	1	2	3	2	1	0
1	0	0	51	4	1	1	3	2	2	3	1	0	32.9	3	1	1	1	1	1	3	3	1	0
1	0	0	37	3	2	1	3	2	2	3	1	0	21.9	1	1	2	2	2	1	2	3	1	0
1	0	0	51	4	2	1	2	2	4	3	2	0	24.3	2	1	1	1	2	2	2	3	3	0
2	0	0	48	4	2	1	2	2	2	3	2	0	22.9	1	2	2	2	2	1	2	3	1	0
1	0	0	37	3	1	1	2	1	1	2	3	0	26.2	2	1	1	1	1	2	1	3	1	0
1	0	0	50	4	2	1	2	2	4	3	2	0	26.4	2	1	1	2	2	1	3	2	1	0
1	0	1	46	4	1	1	3	2	4	3	1	0	24.4	2	1	2	1	2	3	2	1	1	0
1	1	1	54	4	1	1	2	3	4	4	3	0	27	3	1	1	1	1	2	3	3	1	0
2	0	0	48	4	2	1	3	2	3	3	1	0	26.5	2	1	1	2	3	2	2	2	1	0
1	0	0	44	3	2	1	3	2	2	3	2	0	23.4	1	1	1	1	3	1	1	2	1	0
2	0	1	52	4	1	1	2	1	3	2	1	0	19.1	1	1	2	1	2	3	3	3	4	0
1	0	0	42	3	2	1	1	3	4	4	3	0	22.2	1	1	1	1	3	1	2	2	1	0
2	0	0	32	2	2	1	2	2	2	4	1	0	21	1	1	2	2	3	2	1	1	1	0
2	0	0	38	3	2	1	2	2	3	3	1	0	26.2	2	1	1	1	1	3	3	2	1	0
2	0	0	33	2	2	1	2	3	3	4	1	0	21.1	1	1	2	1	1	2	2	2	1	0
1	0	0	42	3	2	1	2	3	2	3	1	0	21.5	1	1	1	1	1	2	2	3	1	0
1	0	1	52	4	1	1	3	2	4	3	1	0	22.3	1	1	1	1	2	3	2	2	5	0
1	0	1	41	3	1	1	2	2	4	3	1	0	28	3	1	1	1	2	1	3	3	1	0
1	0	0	54	4	1	1	2	2	4	4	2	0	25.3	2	1	2	3	1	3	3	3	1	0
3	0	0	49	4	1	1	3	2	4	3	1	0	28.6	3	1	1	2	3	2	1	3	1	0
1	1	1	56	5	1	1	2	3	4	3	1	0	20.1	1	1	2	1	2	2	3	3	1	0
1	0	0	35	2	2	1	2	3	2	3	1	0	23	1	1	1	1	2	2	2	2	2	0
1	1	1	28	2	1	1	2	2	2	3	1	0	24.1	2	1	1	1	1	1	3	3	3	0
2	0	0	42	3	1	1	3	1	4	2	2	0	21.2	1	1	2	2	1	3	1	2	3	0
2	1	1	46	4	1	1	3	2	3	3	1	0	27.1	3	1	1	1	1	3	1	2	1	0
1	1	0	43	3	1	1	3	2	2	3	1	0	21.8	1	1	2	3	2	2	2	2	3	0
1	0	0	53	4	2	1	2	2	4	3	2	0	25.6	2	1	1	1	2	2	3	3	1	0
2	0	1	26	2	1	2	2	3	2	2	2	0	18.9	1	2	2	2	2	2	3	2	3	0
1	0	1	58	5	1	1	2	3	4	4	1	0	21.2	1	1	1	1	1	1	3	3	2	0
1	0	1	45	3	1	1	2	2	4	2	2	0	24.5	2	3	1	2	2	2	2	2	5	0
1	0	1	59	5	1	1	2	3	4	4	2	0	21.6	1	1	1	1	1	2	2	3	3	0
1	1	1	41	3	1	2	2	2	2	3	1	0	17.5	1	1	1	1	1	2	1	1	2	0
1	0	0	51	4	2	1	2	2	4	3	1	0	25.2	2	4	1	1	1	2	3	3	1	0
2	0	0	50	4	2	1	2	2	4	3	1	0	24	2	1	1	1	2	3	2	3	1	0
1	1	0	59	5	1	1	2	2	4	4	1	0	30.8	3	1	2	1	2	2	3	3	5	0
2	0	0	51	4	2	1	2	2	4	3	2	0	28.2	3	1	1	1	3	1	2	3	1	0
2	1	1	59	5	1	1	2	3	3	4	1	0	24.5	2	1	1	1	2	2	2	3	1	0
2	0	0	48	4	2	1	2	2	2	3	2	0	23.3	1	1	1	1	1	2	2	3	1	0
1	0	0	54	4	2	1	3	2	4	3	1	0	24.2	2	1	1	2	1	2	2	2	2	0
3	0	0	55	5	2	1	3	2	4	3	1	0	25.7	2	1	1	2	1	2	3	3	1	0
1	0	0	52	4	1	1	3	2	2	3	1	0	23.1	1	1	2	1	2	2	2	2	1	0
1	1	0	36	3	1	1	2	3	2	4	1	0	19.6	1	1	1	1	1	3	2	2	2	0
1	0	0	31	2	2	1	2	2	3	4	4	0	23.1	1	1	2	2	2	1	2	2	1	0
2	0	0	36	3	2	1	3	2	3	3	2	0	22.8	1	2	1	1	1	3	2	3	2	0
2	1	1	46	4	1	1	2	1	4	1	3	1	21.5	1	1	1	1	1	2	3	2	5	1
2	0	1	65	5	1	1	2	1	4	1	2	0	23.7	1	3	1	1	2	3	3	3	5	0
1	0	1	48	4	1	1	3	2	2	2	3	0	22	1	2	2	2	2	3	2	3	3	0
2	0	0	35	2	1	1	2	1	2	1	4	0	24	2	1	2	2	3	2	2	3	1	0
2	0	0	40	3	1	1	2	3	1	1	3	0	26.2	2	4	2	2	2	2	2	3	3	0
1	0	1	53	4	1	1	3	1	4	1	2	0	26.4	2	1	2	1	2	1	2	3	3	0
2	0	1	42	3	1	1	3	1	3	1	3	0	21.5	1	4	2	1	2	2	2	3	2	0
2	1	0	47	4	1	1	2	2	4	1	2	0	20.4	1	3	2	1	3	1	1	2	3	0
1	0	0	61	5	1	1	3	1	4	1	3	0	26.1	2	4	2	1	3	3	3	1	3	0
1	0	1	38	3	1	1	3	2	3	1	3	0	20.9	1	4	1	2	2	2	3	3	5	0
1	1	1	44	3	1	1	1	2	2	2	3	0	28.7	3	3	1	1	2	2	3	2	2	0
1	0	1	43	3	1	1	3	1	2	1	3	0	20.7	1	1	2	1	3	3	2	2	5	0
2	0	0	34	2	1	2	1	3	3	1	3	0	22.1	1	1	1	1	3	1	3	3	4	0
2	0	1	43	3	1	2	2	1	3	1	3	0	20.3	1	4	1	3	1	3	2	3	1	0
2	1	1	39	3	1	1	2	1	2	2	2	0	26.1	2	3	1	2	2	2	2	1	2	0
2	0	0	34	2	1	1	1	2	2	1	3	0	29.1	3	3	1	2	2	1	2	2	4	0
2	1	1	43	3	1	1	3	1	4	1	3	0	21.1	1	4	1	1	3	3	2	2	5	0
2	1	1	52	4	1	1	2	1	4	2	1	0	25.6	2	4	1	2	3	3	2	1	3	0
2	1	0	45	3	1	1	2	1	4	1	2	0	25.6	2	2	2	1	2	1	3	3	3	0
1	0	1	53	4	1	1	3	2	2	2	2	0	20.7	1	1	1	1	2	2	2	2	4	0
2	1	1	40	3	1	1	3	1	4	1	3	0	20.5	1	3	2	1	3	2	1	3	5	0
2	1	1	38	3	1	1	2	1	3	1	1	0	24.2	2	4	2	1	1	2	2	3	4	0
3	1	1	47	4	1	2	3	1	2	1	1	0	20.2	1	4	1	1	2	3	2	2	2	0
1	0	1	59	5	1	1	3	1	4	1	3	0	23.5	1	4	2	3	2	3	2	1	1	0
1	1	1	51	4	1	1	3	1	4	1	3	0	24.8	2	4	2	1	1	3	2	2	5	0
1	0	0	38	3	1	1	2	1	3	1	4	0	28	3	4	1	1	1	1	1	1	2	0
2	0	0	37	3	1	1	3	1	2	1	2	0	22.5	1	2	1	1	2	1	3	3	2	0
2	0	1	47	4	1	1	3	1	4	1	3	1	28.2	3	1	1	3	1	2	2	3	3	1
2	0	0	41	3	1	1	2	1	3	1	3	0	26.1	2	3	1	1	2	1	1	3	4	0
3	1	1	42	3	1	1	2	1	2	1	2	0	26.7	2	3	2	1	3	3	1	2	5	0
1	1	0	46	4	1	1	3	2	2	2	2	0	25.4	2	1	1	1	2	2	2	2	2	0
1	0	0	50	4	1	1	3	2	2	2	3	0	27.3	3	4	2	2	2	2	3	3	4	0
2	0	1	44	3	1	1	3	2	4	2	2	0	29	3	1	2	2	1	2	2	3	2	0
1	1	1	38	3	1	1	3	2	2	1	3	0	20.3	1	1	1	1	2	2	1	2	2	0
2	1	0	49	4	1	1	3	1	3	1	2	0	22.6	1	4	1	1	1	2	3	3	5	0
2	1	0	35	2	1	1	2	2	3	2	2	0	20	1	1	2	1	2	2	2	1	3	0
1	0	0	34	2	1	1	3	2	4	2	2	0	26	2	1	2	1	3	2	1	2	1	0
2	1	1	51	4	1	1	2	3	4	2	2	0	24.8	2	4	1	1	2	1	3	3	5	0
1	0	1	51	4	1	1	3	2	2	2	2	0	28.4	3	1	2	1	2	2	3	2	1	0
1	1	1	38	3	1	1	3	1	2	1	2	1	21.1	1	1	2	1	2	3	2	3	5	1
1	0	1	39	3	1	1	2	1	2	1	2	0	25.4	2	1	1	1	3	1	2	3	2	0
2	0	0	32	2	1	1	2	2	2	1	3	0	28.3	3	2	1	1	1	3	1	2	2	0
1	0	1	35	2	1	1	2	1	3	1	3	0	24.2	2	1	1	1	2	2	2	2	4	0
2	1	0	38	3	1	1	3	1	2	2	3	0	20.2	1	2	1	2	2	1	2	3	2	0
3	0	0	45	3	1	1	3	1	3	1	3	0	20.8	1	3	2	2	1	1	1	1	3	0
1	1	1	40	3	1	2	2	2	3	1	3	0	25	2	4	1	1	2	2	1	3	1	0
1	0	1	37	3	1	1	3	1	2	1	3	0	22.2	1	1	2	1	2	1	2	3	5	0
1	0	1	54	4	1	1	2	2	3	1	3	0	23.8	1	1	1	2	2	1	2	3	3	0
1	1	1	36	3	1	1	2	2	3	1	3	0	29	3	1	2	2	1	3	3	2	3	0
1	1	0	51	4	1	1	2	2	4	1	3	0	25	2	3	1	1	1	2	2	3	3	0
1	1	1	45	3	1	1	3	1	4	1	3	0	20.2	1	1	1	1	1	1	2	2	3	0
1	1	1	44	3	1	1	2	2	4	1	1	0	26.6	2	3	1	1	2	3	2	2	3	0
2	0	0	42	3	1	1	2	2	2	1	3	0	22.2	1	1	3	2	2	3	1	2	2	0
2	0	1	54	4	1	1	3	1	4	1	3	0	24.2	2	4	1	1	2	2	3	3	4	0
1	1	1	49	4	1	1	2	1	2	1	3	0	25.4	2	1	1	1	2	1	2	3	1	0
3	0	1	49	4	1	1	3	1	3	1	3	0	18.8	1	3	2	1	3	1	1	3	2	0
2	1	1	54	4	1	1	3	1	4	1	2	0	22.9	1	1	1	1	2	1	3	2	2	0
1	0	1	48	4	1	1	3	1	3	1	4	0	27.1	3	1	1	1	2	1	2	3	5	0
2	1	1	45	3	1	1	3	1	4	1	2	0	20.1	1	1	1	1	2	1	2	2	2	0
1	0	1	45	3	1	1	3	1	2	1	2	0	26.5	2	2	1	1	2	1	2	3	3	0
2	0	0	32	2	1	1	2	1	2	1	2	0	22.9	1	1	1	1	2	1	2	3	2	0
3	0	1	45	3	1	1	3	1	4	1	2	0	18.5	1	1	2	2	3	3	2	2	4	0
1	1	1	46	4	1	1	3	1	4	1	3	0	18.4	1	2	1	1	2	2	3	3	5	0
1	1	1	34	2	1	1	2	1	2	1	3	0	25.1	2	2	1	2	1	2	3	2	5	0
2	0	1	43	3	1	1	3	1	3	1	2	0	27.1	3	4	2	1	2	2	2	2	5	0
2	0	0	36	3	1	1	3	1	3	1	2	0	21.7	1	1	1	1	2	1	2	3	4	0
2	1	1	33	2	1	1	2	2	2	3	3	0	21.6	1	2	2	2	1	2	3	3	2	0
3	1	0	46	4	1	1	2	1	3	1	3	1	25.8	2	4	1	2	2	3	2	3	4	1
1	0	1	44	3	1	1	3	1	4	2	4	0	24	2	2	1	1	2	1	3	3	2	0
1	0	0	51	4	1	1	2	1	4	1	2	0	24.8	2	4	1	1	1	2	3	3	4	0
1	0	0	26	2	1	1	1	3	2	1	3	0	29	3	1	2	2	3	2	2	3	3	0
2	0	1	49	4	1	1	3	1	4	1	2	0	23.6	1	4	1	1	1	2	3	3	2	0
2	1	0	54	4	1	1	3	1	3	1	3	0	30.4	3	4	2	2	2	3	1	3	5	0
1	1	1	52	4	1	1	3	1	4	1	2	0	21.7	1	1	1	1	1	3	1	3	5	0
1	0	0	42	3	1	1	2	2	3	1	3	0	23.9	1	3	2	1	2	1	2	2	3	0
2	1	0	32	2	1	1	1	3	3	2	1	0	25	2	2	1	1	2	1	3	3	3	0
1	0	1	39	3	1	1	2	1	3	1	3	0	25.7	2	4	1	1	2	1	2	3	3	0
2	1	1	31	2	1	1	2	2	2	1	2	0	20.7	1	1	2	2	2	3	1	2	3	0
1	0	1	37	3	1	1	2	1	2	1	2	0	22.5	1	2	1	2	3	1	1	3	2	0
1	0	1	55	5	1	1	3	1	2	1	3	0	27.2	3	2	1	1	2	2	3	3	4	0
2	1	0	38	3	1	1	2	2	3	2	2	0	30.1	3	2	1	1	2	3	3	2	5	0
1	1	1	31	2	1	1	2	1	2	2	2	0	30.6	3	1	1	1	1	1	2	2	4	0
2	1	0	46	4	1	1	3	1	4	1	3	0	25.3	2	4	1	1	2	2	1	2	4	0
2	1	1	38	3	1	2	2	1	2	1	3	0	29.3	3	1	2	3	2	3	1	2	3	0
2	1	0	46	4	1	1	3	2	4	3	3	0	22.5	1	2	1	1	2	2	2	2	4	0
2	0	0	27	2	1	2	2	2	2	1	3	0	19.6	1	1	2	2	1	1	2	3	4	0
2	0	1	26	2	1	1	2	2	2	1	2	0	21.5	1	2	3	2	2	3	1	2	4	0
2	0	0	45	3	1	1	2	2	3	1	3	1	21.5	1	2	2	1	2	2	2	2	5	1
1	1	1	45	3	1	2	2	2	4	2	2	0	25	2	3	1	2	2	1	2	2	3	0
2	1	1	40	3	1	1	2	2	3	2	2	0	25.4	2	4	1	1	2	1	2	2	3	0
1	1	1	41	3	1	1	2	2	2	3	3	0	21	1	4	1	1	2	1	3	3	3	0
2	1	1	39	3	1	1	3	1	4	1	3	0	21.5	1	1	2	2	2	1	2	2	4	0
2	1	0	45	3	1	1	3	1	3	1	3	0	24.2	2	4	2	1	1	2	2	2	3	0
1	1	0	45	3	1	1	2	2	2	2	4	0	24.8	2	4	1	1	3	1	2	3	1	0
2	0	0	27	2	1	1	2	2	2	1	3	0	27.8	3	1	1	1	3	2	3	2	4	0
1	1	1	52	4	1	1	3	2	3	2	2	0	25.8	2	1	2	2	1	3	3	2	5	0
1	0	1	47	4	1	1	2	2	4	2	3	0	22.2	1	4	2	1	1	2	1	3	3	0
1	0	1	54	4	1	1	3	2	2	1	2	0	27.5	3	4	2	2	3	3	2	1	4	0
2	1	1	51	4	1	1	3	2	4	2	2	0	28.7	3	4	1	1	2	3	2	2	4	0
1	0	1	45	3	1	1	2	1	4	1	2	0	27.1	3	1	2	3	2	3	2	2	5	0
1	0	1	47	4	1	1	3	1	4	1	3	0	22.7	1	1	2	1	2	3	2	3	5	0
2	1	1	48	4	1	1	2	1	4	1	2	0	29	3	4	1	1	1	1	3	3	4	0
1	0	0	45	3	1	1	3	2	2	2	2	0	32.1	3	1	2	2	1	3	2	1	3	0
2	0	0	36	3	1	1	3	2	2	2	2	0	25	2	1	1	3	2	1	2	3	1	0
1	1	0	34	2	1	1	2	1	3	1	3	0	28	3	1	1	2	2	3	3	2	5	0
1	0	1	37	3	1	1	2	2	2	3	2	0	22	1	1	1	1	2	3	3	3	2	0
1	0	1	55	5	1	1	3	1	2	1	3	0	30.5	3	3	1	1	2	3	3	2	2	0
2	1	1	30	2	1	1	2	1	3	1	3	0	32.3	3	2	2	1	1	2	3	2	2	0
1	1	1	32	2	1	1	2	2	3	2	2	0	24.5	2	2	1	1	2	1	2	3	3	0
2	1	1	43	3	1	1	2	1	4	2	2	0	25.8	2	2	2	1	2	1	2	2	2	0
3	1	0	41	3	1	1	3	1	3	2	2	0	20.5	1	2	1	3	2	1	3	2	1	0
1	0	1	49	4	1	1	3	2	4	1	2	0	21.7	1	4	2	2	2	3	3	2	2	0
2	0	0	29	2	1	1	2	2	2	1	2	0	20	1	2	1	1	2	3	3	2	4	0
1	1	1	44	3	1	1	3	1	4	1	3	0	24.2	2	3	1	1	1	2	2	3	3	0
1	1	1	38	3	1	1	3	2	2	1	2	0	24.1	2	2	2	1	2	1	2	3	2	0
1	1	1	32	2	1	1	1	2	3	1	3	0	25	2	1	1	1	2	1	3	2	3	0
2	1	1	35	2	1	2	3	2	3	1	2	0	25.5	2	1	2	2	2	3	3	3	4	0
1	1	1	35	2	1	1	2	2	3	1	3	0	26.9	2	1	1	2	1	1	3	2	5	0
2	0	1	51	4	1	1	3	1	4	2	2	0	26.5	2	4	1	1	1	2	3	3	2	0
1	1	1	40	3	1	1	2	2	3	1	4	0	22	1	1	1	1	2	1	3	2	5	0
1	1	0	54	4	1	1	2	1	4	1	3	0	20.3	1	4	1	1	2	2	2	3	4	0
2	1	1	38	3	1	1	3	1	3	1	3	0	18	1	2	1	1	2	1	3	3	5	0
2	0	1	45	3	1	1	3	2	2	1	2	0	27.6	3	1	1	1	2	2	2	2	1	0
2	1	0	45	3	1	1	3	2	3	1	2	0	24	2	4	1	1	1	3	2	2	3	0
1	1	1	30	2	1	1	2	3	2	1	2	0	23.6	1	3	2	1	2	2	3	3	2	0
2	1	1	40	3	1	1	3	1	3	2	2	0	23.3	1	4	1	2	2	1	2	3	3	0
2	0	0	50	4	1	1	2	2	2	2	2	0	24.9	2	1	1	1	1	1	2	3	2	0
1	1	0	37	3	1	1	3	1	3	2	2	1	25.3	2	1	2	2	2	3	1	1	5	1
1	1	0	54	4	1	1	3	1	4	1	1	0	20.8	1	1	2	1	2	3	3	3	4	0
2	0	1	30	2	1	1	1	2	2	1	4	0	25.3	2	2	2	3	1	3	2	1	5	0
1	0	1	37	3	1	1	2	1	3	1	3	0	21	1	3	2	2	1	3	2	2	1	0
2	1	1	40	3	1	1	3	1	4	1	3	0	19.5	1	1	1	2	1	3	3	3	5	0
2	0	0	40	3	1	1	3	1	2	1	2	0	23.4	1	2	2	2	2	1	2	3	3	0
1	1	1	35	2	1	1	2	1	3	2	2	0	22.6	1	4	1	1	1	1	2	3	3	0
2	0	0	47	4	1	1	3	2	3	2	2	0	18.3	1	3	2	1	1	3	2	2	4	0
1	0	1	42	3	1	1	3	2	3	2	2	0	24.3	2	1	1	2	2	2	3	3	5	0
2	0	0	53	4	1	1	3	1	4	1	3	0	18.7	1	1	1	1	1	1	2	3	5	0
2	1	1	27	2	1	1	2	1	2	1	3	0	21.6	1	1	1	1	1	2	3	2	5	0
1	0	1	43	3	1	1	3	1	2	1	3	0	23.5	1	1	1	1	1	2	3	3	5	0
1	0	1	51	4	1	1	3	1	2	2	2	0	23.9	1	4	1	1	2	3	3	3	3	0
1	1	1	35	2	1	1	3	2	2	1	2	0	24.4	2	3	1	1	3	1	3	3	2	0
2	0	0	46	4	1	1	2	3	3	1	3	0	25.3	2	1	1	1	2	2	1	2	5	0
2	0	0	43	3	1	1	2	1	2	1	1	1	20.7	1	4	2	1	1	3	2	3	5	1
3	1	1	31	2	1	1	3	1	3	1	3	1	21.4	1	3	1	1	2	3	2	2	5	1
2	1	1	55	5	1	1	2	2	4	1	3	0	21.3	1	3	1	1	3	1	2	3	3	0
2	1	1	41	3	1	1	2	2	3	1	2	0	23.7	1	3	2	2	3	2	1	2	3	0
3	0	1	54	4	1	1	3	1	3	1	4	0	28.4	3	3	2	1	1	1	1	1	5	0
1	1	1	33	2	1	2	1	2	3	2	3	0	28.4	3	3	2	2	2	3	3	3	3	0
1	1	1	32	2	1	1	1	2	2	2	2	0	29.1	3	1	1	1	2	1	2	2	3	0
2	0	0	38	3	1	1	1	1	3	1	2	0	24.8	2	3	1	1	2	3	2	3	3	0
2	1	0	55	5	1	1	3	2	4	2	3	0	27	3	1	1	1	2	3	2	2	2	0
1	0	1	51	4	1	1	2	2	4	2	2	0	29.1	3	1	2	1	1	2	3	2	3	0
1	0	1	53	4	1	1	3	1	4	1	3	0	21.5	1	1	1	1	2	2	2	3	1	0
1	1	0	45	3	1	1	2	2	4	2	2	0	26.8	2	1	2	1	2	1	1	2	1	0
3	1	1	53	4	1	1	3	2	4	2	2	0	22	1	4	1	1	2	2	2	3	2	0
2	0	0	55	5	1	1	3	2	4	3	2	0	27.3	3	1	1	1	2	2	2	2	3	0
1	0	1	32	2	1	1	2	2	3	2	2	0	26.5	2	2	1	1	1	2	3	3	5	0
2	0	1	36	3	1	1	2	2	2	2	2	0	19.3	1	1	1	1	2	2	1	2	3	0
1	1	1	54	4	1	1	3	2	4	2	2	0	22	1	1	2	2	1	1	3	3	2	0
1	1	0	32	2	1	1	2	2	3	2	2	0	25.6	2	3	1	2	3	2	2	3	4	0
1	0	1	47	4	1	1	3	2	2	3	2	0	26.7	2	1	2	2	1	1	3	3	2	0
1	1	1	36	3	1	2	1	3	3	2	2	0	32	3	1	1	3	2	3	1	2	3	0
2	0	0	41	3	1	1	2	1	4	2	1	0	28.1	3	1	2	1	1	1	3	3	3	0
1	0	1	40	3	1	1	3	2	3	2	2	0	20.5	1	1	1	1	2	2	1	2	5	0
2	1	1	46	4	1	1	3	1	2	2	2	0	24.4	2	1	1	1	1	3	2	3	2	0
1	0	1	45	3	1	1	2	2	4	1	3	0	22.6	1	1	1	1	2	1	3	2	2	0
2	0	1	39	3	1	1	3	1	2	1	3	0	23.4	1	2	1	1	2	2	2	3	5	0
1	0	0	36	3	2	1	3	2	3	3	2	0	25.8	2	2	1	1	2	1	2	3	1	0
1	0	0	35	2	2	1	2	3	3	3	3	0	25.6	2	3	1	1	2	1	2	2	3	0
1	0	0	36	3	1	1	1	3	3	2	2	1	22.2	1	1	2	2	2	1	2	3	2	1
1	0	0	57	5	2	1	3	2	4	3	2	0	26.6	2	4	1	1	1	2	3	3	1	0
2	1	1	33	2	1	1	2	2	3	2	2	0	25.5	2	3	2	2	2	3	3	1	3	0
2	0	1	37	3	1	1	2	2	2	2	3	0	26.8	2	1	1	2	1	2	1	3	3	0
1	0	0	39	3	2	1	1	3	2	3	1	0	24.7	2	1	1	1	1	2	2	3	1	0
2	0	0	48	4	1	1	2	2	3	2	2	0	29.1	3	3	2	1	2	2	2	3	3	0
1	1	1	45	3	1	1	2	3	1	1	3	0	24.9	2	1	2	1	2	3	2	3	5	0
1	0	1	39	3	1	1	3	1	3	2	2	0	22	1	1	1	3	1	3	2	3	5	0
1	0	0	34	2	2	1	3	2	2	3	4	0	33.8	3	3	1	1	1	2	2	2	1	0
1	0	0	43	3	1	1	1	2	3	2	2	0	26	2	1	1	1	2	1	2	2	1	0
2	1	1	54	4	1	1	2	2	4	2	2	0	25.5	2	3	2	1	2	1	3	1	3	0
1	1	0	48	4	1	1	2	2	1	2	1	0	23.5	1	4	1	1	1	1	3	3	3	0
3	0	0	36	3	1	1	2	3	3	3	2	0	25.7	2	4	1	1	2	2	3	3	1	0
1	0	0	32	2	1	1	2	2	2	2	2	0	25.3	2	1	2	1	2	3	1	2	3	0
1	1	1	55	5	1	1	3	2	4	2	3	0	31.2	3	1	1	2	1	2	2	3	3	0
1	0	0	35	2	2	1	2	2	2	3	2	0	23.1	1	1	1	1	2	1	2	3	1	0
2	0	0	50	4	1	1	2	1	4	1	2	0	32.3	3	4	2	1	3	3	3	1	2	0
2	1	1	34	2	1	1	2	3	3	2	2	1	23.8	1	2	2	2	1	3	2	1	4	1
1	0	1	35	2	1	1	1	2	3	2	2	0	21	1	1	1	1	1	1	2	3	1	0
1	1	1	46	4	1	1	3	1	3	2	3	0	24.6	2	4	2	2	2	3	3	1	5	0
2	0	0	39	3	2	1	3	2	2	3	1	0	21.4	1	2	2	2	1	2	1	3	1	0
1	0	1	41	3	1	2	2	2	4	2	2	0	20.5	1	1	1	1	2	2	2	2	3	0
2	0	0	27	2	1	1	2	2	2	2	3	0	21.1	1	2	2	2	2	3	3	2	3	0
2	0	0	39	3	2	1	3	3	2	3	1	0	19.8	1	2	1	3	2	2	2	3	1	0
1	0	1	41	3	1	1	2	2	3	2	2	0	22.2	1	2	1	1	1	3	1	3	2	0
1	1	1	47	4	1	1	2	3	4	2	2	0	27.1	3	1	1	1	2	2	2	3	1	0
1	1	1	41	3	1	1	2	1	3	1	2	0	22.5	1	4	2	1	1	2	2	3	5	0
1	0	1	49	4	1	1	2	2	4	2	2	0	26.7	2	1	2	2	2	1	2	2	2	0
2	1	1	50	4	1	1	2	2	2	2	1	0	24.5	2	1	1	1	1	2	2	3	1	0
1	0	0	55	5	1	1	2	2	4	2	2	0	28.7	3	3	2	1	2	2	3	1	3	0
1	0	0	55	5	1	1	3	2	4	2	2	0	29	3	1	2	1	2	3	1	1	3	0
1	0	0	45	3	1	1	2	2	3	2	2	0	28.2	3	2	1	1	2	2	2	3	3	0
1	1	1	34	2	1	1	2	1	3	2	3	0	23.9	1	1	2	3	1	3	3	2	1	0
1	0	1	45	3	1	1	2	2	4	2	2	0	23.9	1	1	1	1	2	3	2	2	1	0
2	0	0	55	5	1	1	3	1	4	2	2	0	24.6	2	1	2	2	1	1	1	1	5	0
2	1	1	33	2	1	1	2	2	2	2	1	0	26.1	2	1	2	1	2	3	2	2	4	0
1	1	0	34	2	1	1	1	2	3	1	3	0	18.5	1	1	1	1	2	2	2	2	5	0
3	1	1	50	4	1	1	3	1	4	2	2	0	24.7	2	4	1	3	3	2	1	2	1	0
1	0	0	33	2	2	1	2	3	3	4	1	0	16.6	1	1	1	1	2	2	2	3	1	0
1	0	1	48	4	1	1	1	3	4	2	3	0	25.6	2	1	1	1	2	1	3	3	2	0
3	0	0	38	3	2	2	2	2	4	3	1	0	23.1	1	1	1	1	2	3	3	2	1	0
2	0	0	38	3	1	1	2	2	3	2	2	0	28.3	3	1	2	2	2	2	2	2	4	0
1	0	1	47	4	1	1	3	2	4	2	2	0	23.6	1	1	2	1	2	1	2	3	5	0
2	1	0	40	3	1	1	2	2	3	2	2	0	26.8	2	1	1	2	2	1	2	3	3	0
1	1	1	48	4	1	1	2	1	4	2	2	0	23.3	1	1	1	1	2	1	3	2	3	0
1	0	1	34	2	1	2	2	2	3	2	2	0	23.5	1	1	1	1	2	1	2	3	4	0
1	0	1	46	4	1	1	2	2	4	2	2	0	23.9	1	1	2	2	3	2	3	2	4	0
1	1	1	41	3	1	1	2	2	3	2	2	0	29.1	3	4	1	1	2	2	3	2	3	0
2	1	1	49	4	1	1	2	1	4	2	2	0	26	2	1	1	1	2	2	2	3	3	0
1	0	1	42	3	1	1	3	2	3	2	2	0	27.5	3	1	1	1	2	2	3	2	1	0
1	0	1	41	3	1	1	2	2	2	2	2	0	21.9	1	3	2	2	1	3	2	3	5	0
1	1	1	51	4	1	1	2	2	4	2	2	0	25.4	2	1	1	2	2	2	2	3	2	0
1	0	1	49	4	1	1	3	2	3	2	2	0	20.1	1	3	2	2	2	2	3	2	3	0
2	1	0	49	4	1	1	2	2	4	2	2	0	27.5	3	1	1	1	2	2	3	1	1	0
1	0	1	34	2	1	1	2	2	3	2	2	0	18	1	3	1	2	1	1	1	2	2	0
1	0	0	27	2	1	1	1	3	1	2	2	0	19.6	1	1	1	2	1	2	2	2	4	0
1	0	1	44	3	1	1	3	1	3	2	2	1	25.7	2	1	1	1	1	2	2	3	3	1
1	1	1	46	4	1	1	3	2	4	2	2	0	28.4	3	2	1	2	3	2	1	2	3	0
1	0	1	37	3	1	1	2	2	3	2	2	0	20.1	1	1	2	1	3	3	1	2	1	0
2	1	1	38	3	1	1	3	2	4	2	2	0	26.1	2	4	1	2	2	2	3	2	5	0
3	0	1	46	4	1	1	3	2	4	2	2	0	27.5	3	1	1	1	3	3	2	2	5	0
2	0	1	36	3	1	2	2	2	3	2	2	0	25.4	2	3	1	1	1	1	3	2	2	0
2	1	1	39	3	1	1	2	1	3	1	2	0	31.2	3	2	1	1	2	1	2	3	3	0
1	0	1	49	4	1	1	3	2	4	2	2	0	26.8	2	1	1	1	1	2	2	3	3	0
2	1	1	55	5	1	1	3	1	4	2	1	0	25.5	2	4	1	1	2	1	2	3	1	0
1	0	0	24	1	1	2	3	1	2	1	3	0	18.9	1	1	3	3	1	3	1	3	3	0
2	1	1	45	3	1	2	3	1	2	2	2	0	26	2	1	2	1	2	3	3	2	2	0
1	0	1	50	4	1	1	3	2	3	2	1	0	22.2	1	2	1	1	2	1	2	2	3	0
1	1	0	40	3	1	1	2	2	4	2	2	0	29.4	3	4	2	1	2	3	2	2	3	0
3	1	1	44	3	1	1	3	1	4	2	2	0	25.4	2	2	2	2	2	3	2	1	3	0
2	0	1	43	3	1	1	3	2	4	2	2	0	30.5	3	4	2	1	2	1	2	2	5	0
1	0	1	33	2	1	1	2	2	3	2	1	0	26.9	2	1	2	2	3	1	1	2	2	0
2	0	0	45	3	1	1	2	2	3	2	2	0	22.4	1	3	2	2	2	3	2	3	3	0
3	1	1	34	2	1	1	2	2	3	1	2	0	21.3	1	3	1	2	2	3	3	2	2	0
1	0	0	53	4	1	1	2	1	4	2	2	0	30.1	3	4	1	1	1	2	3	3	3	0
1	0	1	33	2	1	1	2	2	3	2	3	0	21.7	1	1	2	1	1	1	2	2	2	0
1	0	1	46	4	1	1	2	2	4	2	2	0	20.8	1	2	1	1	1	1	3	3	5	0
2	0	0	36	3	1	1	1	1	4	2	2	0	27.2	3	3	1	1	2	1	1	3	5	0
1	0	0	54	4	1	1	3	2	4	2	2	0	27.5	3	3	2	1	1	1	2	3	1	0
2	0	0	40	3	1	1	2	2	3	2	1	0	30	3	4	1	1	2	2	3	2	5	0
1	0	1	35	2	1	1	2	2	2	2	2	0	33	3	1	1	2	1	1	3	2	4	0
2	1	1	53	4	1	1	2	2	2	2	3	0	21.5	1	3	1	2	2	3	2	2	3	0
2	0	0	35	2	1	1	2	2	2	2	2	0	21.3	1	1	2	1	3	3	2	2	2	0
1	0	0	55	5	1	1	2	2	3	1	3	0	24	2	1	1	1	1	1	3	3	2	0
2	0	1	34	2	1	1	2	2	3	2	2	0	20.8	1	1	1	1	2	1	2	2	3	0
1	1	1	25	1	1	2	2	2	2	3	1	0	24.2	2	1	1	2	1	1	2	3	2	0
2	0	1	41	3	1	2	3	1	3	2	2	0	19.5	1	1	1	1	1	1	2	3	5	0
2	1	0	40	3	1	1	2	1	3	1	3	1	26	2	3	1	1	2	2	2	2	5	1
3	0	1	52	4	1	1	2	2	4	2	2	0	29.4	3	1	1	1	2	3	2	3	5	0
2	0	0	45	3	1	1	3	1	2	2	2	0	26.4	2	1	1	1	1	1	2	3	4	0
1	1	1	45	3	1	1	2	2	4	2	2	0	30.5	3	1	1	1	2	2	2	2	3	0
1	1	0	46	4	1	1	3	2	4	2	2	0	26.2	2	1	1	2	2	2	2	3	5	0
3	0	1	36	3	1	1	2	1	3	1	2	0	22.1	1	4	2	1	1	1	3	2	5	0
1	0	1	39	3	1	1	3	2	3	2	2	0	21.9	1	4	1	2	2	3	3	3	2	0
2	0	1	28	2	1	1	3	2	2	3	2	0	22.7	1	3	2	3	2	3	1	2	1	0
2	1	1	46	4	1	1	3	2	4	2	2	0	26.2	2	1	1	2	1	1	2	3	3	0
1	1	1	42	3	1	1	3	1	2	1	2	0	27	3	3	2	2	1	2	2	3	3	0
1	0	1	36	3	1	1	1	2	3	2	2	0	23.6	1	3	1	1	3	1	3	3	5	0
1	1	1	55	5	1	1	3	2	4	2	3	0	27.5	3	1	2	1	2	2	3	2	1	0
1	1	1	38	3	1	1	2	2	3	2	3	0	20.1	1	3	1	1	2	2	3	2	1	0
1	0	1	55	5	1	1	2	2	2	2	2	0	30.5	3	3	2	2	2	3	3	3	3	0
2	1	1	51	4	1	1	2	2	3	2	2	0	20.2	1	4	1	1	2	2	2	1	3	0
2	1	1	38	3	1	1	3	2	3	2	2	0	20.3	1	3	2	2	1	3	2	2	2	0
3	0	1	50	4	1	1	2	2	3	1	2	0	21.8	1	4	2	1	2	3	3	2	5	0
2	0	0	41	3	1	1	2	2	3	2	2	0	30.8	3	1	1	1	2	3	2	2	1	0
2	0	1	41	3	1	1	3	1	4	1	2	0	25	2	4	1	1	2	1	2	3	1	0
1	0	0	38	3	1	2	3	1	3	2	1	0	25	2	1	1	1	1	1	3	2	4	0
2	1	1	32	2	1	2	2	2	2	2	2	0	22.3	1	4	2	2	2	3	1	1	3	0
2	1	1	50	4	1	1	2	1	4	1	2	0	26.7	2	4	1	1	2	3	3	1	5	0
1	0	0	45	3	1	1	3	2	4	2	2	0	20.1	1	1	1	1	2	1	3	3	5	0
1	0	1	45	3	1	1	3	2	4	2	3	0	24.5	2	4	2	2	3	2	1	3	2	0
2	0	1	41	3	1	1	2	2	3	2	2	1	25	2	1	1	1	1	3	2	2	1	1
2	0	1	40	3	1	1	2	2	3	2	2	1	23.5	1	4	1	1	2	1	2	3	3	1
1	1	1	40	3	1	2	2	2	2	2	1	0	27.7	3	1	1	1	2	1	2	2	3	0
1	0	0	28	2	1	1	2	2	2	2	2	0	24.3	2	3	2	1	3	2	2	2	3	0
3	1	1	35	2	1	1	2	2	3	2	1	0	22.2	1	1	2	2	2	2	2	3	2	0
1	1	1	58	5	1	1	2	3	4	4	2	0	24.5	2	1	1	2	1	2	3	2	2	0
1	1	1	56	5	1	1	2	3	4	4	2	0	25.9	2	1	1	1	2	2	3	3	1	0
1	1	1	58	5	1	1	3	3	4	4	2	0	22.9	1	1	1	1	2	2	3	3	1	0
2	0	0	28	2	1	1	3	2	2	2	2	0	27.1	3	2	1	2	3	3	2	2	3	0
1	1	1	55	5	1	1	3	2	4	2	1	0	23.9	1	1	1	1	2	2	3	3	1	0
2	0	1	49	4	1	1	2	2	2	2	1	0	26.7	2	1	1	2	2	1	3	3	1	0
2	0	0	54	4	1	1	2	3	4	2	3	0	24.8	2	1	1	1	2	2	2	3	3	0
2	0	0	40	3	1	1	2	2	3	2	2	0	22.7	1	4	1	1	1	1	2	2	2	0
2	1	1	48	4	1	1	2	1	3	2	2	0	22.1	1	3	1	1	1	1	3	3	4	0
1	0	0	35	2	1	1	2	2	3	2	2	0	20.2	1	2	1	1	2	2	2	3	2	0
1	0	0	42	3	1	1	2	2	4	1	2	0	24.4	2	1	2	1	1	1	3	3	5	0
1	0	0	29	2	1	1	2	2	2	2	2	0	18.4	1	3	2	2	3	2	1	2	2	0
1	0	1	49	4	1	1	3	1	3	2	2	0	27.5	3	1	1	1	2	1	2	3	1	0
3	0	1	51	4	1	1	3	2	3	2	2	0	31.3	3	4	1	1	2	3	3	3	3	0
1	0	1	34	2	1	1	2	2	3	2	2	0	22.8	1	2	2	2	3	2	3	2	4	0
2	1	0	37	3	1	1	2	2	4	2	2	0	22.2	1	4	1	1	2	3	1	3	3	0
2	0	0	34	2	1	2	2	2	3	2	2	0	25.7	2	2	2	2	2	3	1	3	3	0
1	0	1	44	3	1	1	2	1	4	2	2	1	24.5	2	1	2	1	2	1	3	3	5	1
1	1	1	30	2	1	1	1	2	2	2	3	0	28.4	3	1	1	1	2	1	2	2	2	0
2	1	1	36	3	1	1	2	1	2	1	2	0	23	1	2	1	1	2	2	2	2	3	0
1	1	1	44	3	1	1	2	1	1	2	2	0	23.4	1	2	1	1	3	3	2	2	3	0
1	0	0	53	4	1	1	3	2	4	2	3	0	26.6	2	2	1	1	2	1	2	3	1	0
1	0	1	45	3	1	1	2	2	4	2	2	0	27.8	3	1	1	1	2	3	1	3	1	0
2	0	1	32	2	1	1	2	2	2	2	1	0	21.2	1	2	2	1	2	1	2	3	2	0
1	0	0	51	4	1	1	2	1	2	2	2	0	30.9	3	1	1	1	2	2	2	3	4	0
1	0	1	52	4	1	1	2	2	4	1	4	0	27.8	3	4	1	1	1	2	3	3	2	0
1	1	0	46	4	1	1	2	1	4	2	1	0	19	1	4	1	2	2	2	2	2	1	0
2	0	0	49	4	1	1	3	1	4	1	3	1	26.3	2	4	1	1	2	2	2	2	3	1
1	0	0	34	2	1	1	2	1	3	2	2	0	24.6	2	2	1	1	2	2	2	2	3	0
2	1	0	53	4	1	1	2	2	4	2	3	1	26.9	2	2	1	1	2	3	2	2	5	1
1	0	0	54	4	1	1	2	2	4	2	1	0	32.4	3	1	1	1	1	1	3	3	5	0
1	0	0	47	4	1	1	2	1	4	1	3	0	28	3	4	1	1	2	2	2	2	3	0
3	1	1	53	4	1	1	2	1	4	1	2	0	23.7	1	4	2	2	3	3	3	1	4	0
1	0	0	48	4	1	1	2	2	4	2	1	0	28.4	3	1	1	1	2	2	2	3	5	0
2	1	1	46	4	1	1	3	3	3	2	2	0	28.7	3	1	1	1	2	2	3	2	1	0
1	0	1	41	3	1	1	3	1	4	2	2	0	23.1	1	1	1	1	2	3	3	2	5	0
1	1	1	52	4	1	1	2	2	4	2	2	0	25	2	4	1	1	2	2	3	3	3	0
3	0	1	50	4	1	1	3	2	1	2	2	0	29.4	3	4	1	2	2	1	2	3	3	0
1	0	1	53	4	1	1	3	2	4	2	2	0	27.5	3	1	1	1	2	2	3	3	3	0
2	1	1	44	3	1	1	2	2	3	2	2	0	34.9	3	3	1	1	2	2	3	2	2	0
1	0	0	40	3	1	1	3	2	4	2	2	0	32.4	3	1	1	1	1	1	2	3	3	0
2	0	1	51	4	1	1	2	2	2	2	2	0	18.8	1	1	1	2	2	2	2	3	2	0
1	1	1	45	3	1	1	2	2	4	2	1	0	23.7	1	4	1	1	1	2	3	3	5	0
2	0	1	54	4	1	1	2	1	3	1	2	0	26.8	2	2	1	1	1	2	3	2	5	0
1	0	0	37	3	1	1	2	2	3	2	2	0	22.7	1	1	1	1	2	1	2	2	1	0
2	1	1	55	5	1	1	3	2	3	2	2	0	21.3	1	2	1	1	1	2	3	3	3	0
3	0	1	44	3	1	1	3	3	4	3	2	0	22.7	1	1	2	2	1	3	2	3	2	0
1	0	1	54	4	1	1	3	2	2	2	2	0	27.1	3	1	1	1	2	2	2	2	2	0
1	0	0	55	5	1	1	3	2	4	3	2	0	26.9	2	1	1	1	3	3	3	1	4	0
1	1	1	48	4	1	1	3	2	3	2	2	0	21	1	1	2	2	2	3	2	2	3	0
2	1	1	51	4	1	1	2	1	4	1	2	0	19.7	1	4	1	2	2	3	3	2	3	0
2	0	0	44	3	2	1	1	3	4	3	1	0	20.6	1	1	1	1	1	1	2	2	2	0
1	0	1	32	2	1	1	1	2	2	1	2	0	21.8	1	2	1	1	2	2	3	1	3	0
2	1	0	44	3	1	1	2	3	4	2	2	0	27.7	3	1	1	2	2	1	2	2	1	0
2	0	0	54	4	2	1	2	3	3	4	2	0	28.8	3	1	1	2	2	1	2	3	1	0
1	0	1	44	3	1	1	2	3	3	4	1	0	22.7	1	1	1	1	2	1	3	2	1	0
1	0	1	35	2	1	1	2	3	3	2	2	0	26.4	2	3	2	1	2	1	2	3	5	0
1	0	0	39	3	1	1	3	2	3	2	2	0	29.4	3	1	2	2	2	3	2	3	1	0
2	1	1	55	5	1	1	2	1	1	2	1	0	23.1	1	2	1	1	1	2	2	3	4	0
2	0	0	54	4	1	1	3	3	4	4	2	0	27	3	1	1	1	2	2	2	3	1	0
1	0	1	39	3	1	1	2	2	1	2	2	0	29.4	3	4	2	2	1	3	2	2	2	0
1	0	0	30	2	1	1	2	2	2	2	2	0	24.2	2	1	1	1	1	2	3	2	4	0
1	0	0	39	3	1	1	2	2	3	2	2	0	26.8	2	1	1	1	3	1	2	1	3	0
2	1	1	31	2	1	1	2	1	1	2	2	0	20	1	2	1	1	2	3	3	2	1	0
1	0	0	54	4	2	1	2	3	2	4	3	0	26.4	2	1	1	1	2	1	3	3	1	0
1	1	0	32	2	1	1	1	3	3	2	2	0	27.1	3	2	1	2	2	3	1	2	3	0
1	1	1	49	4	1	1	3	2	4	2	2	0	26.5	2	4	2	1	3	2	1	2	4	0
2	1	1	49	4	1	1	2	1	2	2	1	0	28.1	3	3	2	1	1	2	2	2	2	0
1	0	1	51	4	1	1	3	2	4	2	2	0	26.2	2	1	2	2	2	3	2	3	2	0
3	1	0	41	3	1	1	1	2	4	2	3	0	29.4	3	1	2	2	1	1	3	2	3	0
1	1	1	27	2	1	2	1	3	2	2	2	0	25.3	2	1	2	2	2	2	2	3	3	0
1	1	1	39	3	1	1	2	2	3	2	2	0	30.7	3	1	1	1	3	1	2	3	3	0
1	0	1	48	4	1	1	3	1	2	1	2	0	26.4	2	4	1	1	2	1	3	3	4	0
2	0	1	34	2	1	1	2	2	2	2	2	0	21.8	1	1	1	1	2	2	1	3	2	0
2	1	1	31	2	1	1	2	1	2	2	3	0	22	1	2	1	2	2	3	3	1	5	0
1	1	1	36	3	1	1	2	2	2	2	2	0	18.8	1	1	2	2	2	3	1	2	2	0
2	0	0	59	5	1	1	3	2	3	2	2	0	28.4	3	2	1	2	1	2	1	3	2	0
1	0	0	48	4	1	1	2	2	4	2	2	0	23	1	1	2	1	1	1	2	3	2	0
2	1	0	34	2	1	1	1	3	3	4	2	0	25.5	2	1	1	2	2	1	2	2	2	0
1	1	0	34	2	1	1	2	3	3	4	3	0	24.1	2	1	1	1	2	1	2	2	1	0
2	0	1	42	3	1	1	3	2	4	2	2	0	22.5	1	1	2	2	2	3	2	2	4	0
1	0	1	54	4	1	1	2	1	3	2	2	0	21.8	1	4	1	1	2	3	3	3	3	0
1	1	1	39	3	1	1	3	2	3	2	2	0	22.5	1	3	1	2	1	2	2	3	3	0
1	0	1	37	3	1	1	2	2	3	2	2	0	23.6	1	3	1	1	2	1	2	3	3	0
1	0	1	51	4	1	1	3	2	4	2	2	0	27.7	3	1	1	1	2	1	3	3	1	0
2	0	0	43	3	1	1	3	1	3	2	2	0	25.1	2	2	2	1	2	3	2	1	3	0
2	1	1	49	4	1	1	3	2	3	2	2	0	25.7	2	2	2	1	2	2	2	2	3	0
2	0	1	32	2	1	1	2	2	3	2	1	0	21.9	1	2	1	1	3	1	2	1	4	0
2	0	1	51	4	1	1	2	3	3	4	2	0	28.1	3	1	2	1	1	2	3	1	1	0
1	1	0	52	4	1	1	3	3	3	2	2	0	31.3	3	2	1	1	2	3	2	2	3	0
2	1	1	48	4	1	1	3	2	4	2	2	0	28.4	3	4	1	1	2	3	2	3	5	0
1	0	1	37	3	1	1	3	2	2	2	2	0	27.4	3	1	1	1	2	1	1	3	3	0
1	0	0	57	5	1	1	3	2	4	4	1	0	31.4	3	3	1	2	3	2	1	3	2	0
2	1	1	49	4	1	1	2	2	4	2	1	0	23.1	1	4	1	1	2	2	2	3	3	0
2	1	1	33	2	1	1	1	2	3	2	3	0	20.8	1	1	2	2	2	1	3	3	2	0
1	0	1	51	4	1	1	3	2	3	2	2	0	24.8	2	1	2	1	3	3	3	1	5	0
2	1	1	26	2	1	2	2	2	2	2	2	0	19.4	1	2	1	1	2	3	3	2	1	0
2	0	1	36	3	1	1	2	1	3	3	1	0	26.1	2	4	1	2	2	1	2	3	3	0
2	0	1	48	4	1	1	3	2	2	3	2	0	26.7	2	4	1	1	2	2	2	2	3	0
1	0	1	32	2	1	1	2	1	2	3	1	0	27.8	3	1	2	2	2	3	3	2	3	0
2	1	1	51	4	1	1	2	3	4	2	2	0	23.4	1	1	2	1	2	1	3	3	5	0
2	0	0	36	3	2	1	2	2	3	3	1	0	20.2	1	1	1	1	2	1	3	2	2	0
2	1	1	53	4	1	1	2	2	2	4	2	0	26.6	2	1	1	1	2	3	3	3	4	0
1	0	0	52	4	2	1	3	2	4	3	1	0	31.6	3	4	2	1	1	2	2	2	4	0
3	1	1	32	2	1	1	2	2	2	3	2	0	26.4	2	3	2	2	2	3	1	2	4	0
3	0	1	56	5	1	1	3	3	4	3	2	0	19.3	1	1	1	1	1	3	1	3	1	0
2	1	1	41	3	1	1	1	3	3	2	2	0	26.1	2	4	1	1	2	3	3	1	3	0
1	1	1	49	4	1	1	3	1	4	3	2	0	32	3	3	2	2	2	3	2	2	3	0
2	0	0	30	2	1	1	2	3	2	2	4	0	27.7	3	1	1	2	2	3	2	3	2	0
1	0	1	42	3	1	1	2	1	3	2	2	0	25.7	2	1	1	1	2	3	3	3	5	0
2	1	1	37	3	1	1	2	3	3	2	2	0	21.5	1	2	2	2	2	2	2	3	5	0
3	1	1	45	3	1	1	2	2	4	3	1	0	19.1	1	1	2	1	2	2	3	2	2	0
2	1	1	51	4	1	1	2	2	4	3	1	0	22.3	1	1	1	2	1	2	2	3	3	0
2	0	1	47	4	1	1	2	2	4	3	2	0	28.1	3	2	2	1	2	3	2	2	3	0
1	0	0	43	3	2	1	2	2	4	3	3	0	28.7	3	3	2	1	2	3	2	2	4	0
2	0	1	29	2	1	1	1	2	3	3	3	0	24.9	2	1	1	2	2	2	3	3	3	0
2	0	0	54	4	1	1	2	3	3	4	3	0	21.8	1	3	1	1	2	2	3	2	3	0
2	1	0	55	5	1	1	2	3	4	3	2	0	25.1	2	3	2	1	2	2	2	3	1	0
1	0	0	41	3	1	1	1	2	2	2	2	0	23.8	1	1	1	2	2	1	2	2	2	0
2	0	0	54	4	1	1	3	1	4	3	2	0	19	1	4	2	2	2	3	3	1	4	0
2	0	1	41	3	1	1	2	1	2	2	2	0	22.5	1	3	1	1	1	1	2	2	5	0
1	0	1	45	3	1	1	2	3	2	2	3	0	25.9	2	4	1	1	2	2	3	3	2	0
1	0	0	50	4	1	1	3	2	4	2	1	0	25.8	2	3	1	1	3	2	2	2	3	0
1	0	0	43	3	1	1	3	2	4	2	2	0	28	3	4	1	1	2	1	1	3	1	0
2	1	0	45	3	1	1	1	3	4	2	2	0	31.7	3	1	1	1	2	1	2	3	1	0
2	1	1	42	3	1	1	2	2	4	2	2	0	26.8	2	2	1	1	2	2	3	3	5	0
1	0	1	33	2	1	1	2	2	2	3	2	0	24.2	2	3	1	1	1	2	2	2	3	0
1	1	0	35	2	1	1	2	1	2	2	3	0	25.5	2	2	1	1	1	2	2	2	4	0
1	1	1	47	4	1	1	2	3	2	1	3	0	22.6	1	4	1	1	2	3	2	1	5	0
1	1	1	21	1	1	2	1	2	2	2	2	0	20.1	1	1	2	2	3	3	1	1	3	0
3	0	1	51	4	1	1	3	2	4	2	2	0	23.4	1	4	2	1	2	2	2	3	2	0
1	0	0	30	2	2	1	2	2	2	3	3	0	23.3	1	1	1	1	2	1	2	3	3	0
1	0	0	38	3	2	1	2	1	2	1	2	0	24.2	2	2	1	1	3	3	1	1	2	0
2	0	0	47	4	2	1	3	1	4	3	1	0	22.5	1	2	2	1	2	3	2	3	3	0
1	1	1	32	2	1	1	2	2	3	3	2	0	26.1	2	1	1	1	2	1	3	3	3	0
2	0	0	34	2	1	1	2	2	1	1	1	1	32.5	3	3	1	1	2	2	3	1	3	1
1	0	0	38	3	2	1	2	1	2	2	2	0	27.3	3	2	2	1	1	3	2	2	4	0
2	1	1	52	4	1	1	3	2	3	2	2	0	22.5	1	3	2	1	3	2	2	3	5	0
1	0	0	36	3	1	1	2	2	3	3	3	0	22.8	1	3	1	1	2	1	1	2	1	0
1	0	1	34	2	1	1	2	2	2	1	3	0	23.7	1	1	1	1	2	1	2	3	5	0
1	0	1	41	3	1	1	2	2	2	2	3	0	23.3	1	1	2	2	2	3	1	2	4	0
2	1	1	42	3	1	1	3	2	1	3	1	0	21.3	1	1	2	2	1	1	1	2	1	0
2	0	0	30	2	2	1	2	2	2	3	1	0	23.4	1	2	1	1	3	1	2	2	3	0
1	0	1	33	2	1	1	2	2	3	3	2	0	27.7	3	4	2	2	1	3	3	1	3	0
1	0	0	45	3	2	1	3	2	4	3	3	0	24.1	2	1	2	1	2	1	3	2	3	0
2	0	1	34	2	1	1	2	2	2	3	1	0	17.4	1	2	2	1	1	2	3	2	4	0
3	0	0	54	4	1	1	2	1	4	1	2	0	25.4	2	4	2	2	2	3	1	3	3	0
1	1	0	50	4	1	1	1	3	2	4	3	0	25.9	2	1	1	1	2	2	3	3	2	0
1	0	1	42	3	1	1	2	1	3	2	2	0	24.1	2	1	1	1	2	3	2	2	3	0
2	0	1	47	4	1	1	2	2	2	2	2	0	25.3	2	1	1	1	2	2	3	3	1	0
1	1	0	42	3	1	1	2	1	3	2	2	0	27.7	3	1	1	1	2	2	3	2	3	0
1	0	1	34	2	1	1	2	1	2	2	3	0	30.1	3	4	1	1	1	1	3	3	5	0
1	0	0	27	2	1	2	2	1	2	1	3	0	27.4	3	1	1	2	1	1	3	3	4	0
3	1	1	46	4	1	1	3	2	3	3	1	0	21.1	1	3	1	1	2	3	2	2	3	0
1	0	0	36	3	2	2	2	2	3	3	3	0	23	1	1	1	1	1	2	2	2	2	0
1	0	0	39	3	2	1	2	2	3	3	4	0	27.6	3	1	1	1	1	2	2	2	4	0
1	0	0	48	4	2	1	3	1	2	3	2	0	29.8	3	2	1	1	2	2	2	2	5	0
3	0	1	40	3	1	2	2	2	4	3	2	0	18	1	2	1	1	1	1	3	3	3	0
2	0	1	48	4	1	2	3	1	3	2	3	0	27.5	3	2	1	1	2	2	1	3	1	0
1	0	1	55	5	1	1	3	2	2	3	2	0	24.6	2	1	1	1	2	2	2	3	2	0
2	1	0	28	2	1	2	1	1	2	2	2	0	24.3	2	2	1	1	2	3	2	2	5	0
1	0	1	65	5	1	1	3	2	2	3	1	0	24.6	2	1	2	2	3	2	2	2	3	0
1	0	0	32	2	2	1	1	3	2	4	3	0	16.8	1	1	1	1	2	1	3	2	1	0
1	0	1	43	3	1	1	2	2	3	2	3	0	24.2	2	1	1	1	1	1	3	3	2	0
1	0	1	52	4	1	1	3	2	3	2	2	0	20.5	1	1	2	2	3	3	2	2	5	0
1	1	1	52	4	1	1	3	2	2	2	2	0	25.1	2	1	1	1	1	1	3	3	1	0
1	0	1	43	3	1	1	3	2	2	2	2	0	26.6	2	1	1	2	1	2	2	2	3	0
2	1	0	42	3	1	1	2	2	4	2	2	0	31.4	3	2	2	2	2	3	3	3	3	0
3	1	1	35	2	1	1	3	2	3	1	2	0	21	1	3	2	1	2	3	2	3	5	0
1	0	0	35	2	2	1	2	2	3	3	4	0	25.7	2	1	1	1	1	1	3	2	2	0
2	1	1	53	4	1	1	2	3	3	2	1	0	18.9	1	1	1	1	3	1	2	3	1	0
2	1	0	37	3	1	1	1	2	3	2	2	0	25.8	2	3	1	1	2	3	2	1	4	0
1	0	1	33	2	1	1	2	2	2	3	1	0	30.4	3	3	1	2	1	2	2	2	3	0
2	1	1	33	2	1	1	1	2	3	3	1	0	25.5	2	1	2	2	2	2	1	2	4	0
2	0	0	50	4	1	1	3	2	4	3	1	0	28.1	3	4	1	1	2	2	3	3	1	0
2	0	0	35	2	2	1	2	2	2	3	1	0	25.6	2	1	1	1	2	1	1	3	1	0
1	0	1	54	4	1	1	2	1	4	3	1	0	29	3	1	1	1	3	2	3	3	2	0
1	0	1	41	3	1	1	2	1	4	2	2	0	23.9	1	2	1	1	1	1	2	3	2	0
2	0	0	57	5	1	1	2	2	3	2	3	0	19.4	1	3	1	1	1	2	1	3	1	0
3	1	1	40	3	1	1	2	1	4	2	1	0	22.9	1	2	2	1	1	3	2	2	3	0
2	1	1	37	3	1	1	2	1	2	3	1	0	20.5	1	4	1	1	1	3	3	3	5	0
1	0	0	34	2	2	1	1	2	1	3	4	0	28	3	2	1	1	1	2	3	2	1	0
2	0	1	36	3	1	1	2	2	1	2	2	0	23.7	1	3	2	2	2	3	1	3	3	0
1	0	0	45	3	2	1	3	1	2	3	2	0	24.2	2	4	1	1	2	2	2	2	2	0
1	1	1	40	3	1	1	3	1	3	2	2	0	30.8	3	1	1	1	2	2	2	3	5	0
1	0	1	54	4	1	1	3	2	4	3	1	0	23.5	1	1	1	1	2	2	3	1	2	0
2	0	0	39	3	1	1	3	2	4	3	1	0	24.8	2	3	1	1	2	1	2	3	2	0
3	1	1	43	3	1	1	3	3	3	3	1	0	23	1	4	2	1	2	3	3	2	3	0
2	0	1	48	4	1	1	3	3	4	1	2	0	32.3	3	3	1	2	1	3	2	2	1	0
1	1	1	39	3	1	1	2	3	2	2	2	0	24.7	2	1	1	1	2	2	3	1	3	0
1	1	0	48	4	1	1	3	2	4	3	3	0	20.9	1	4	2	1	2	2	3	3	3	0
2	1	1	32	2	1	1	2	1	3	3	1	0	18.4	1	3	2	2	2	1	3	3	5	0
1	0	1	48	4	1	1	2	3	4	4	1	0	23.5	1	1	2	3	2	2	2	3	3	0
1	0	1	31	2	1	1	2	2	2	3	1	0	23.7	1	3	2	2	2	2	3	2	3	0
1	0	1	39	3	1	1	3	1	2	3	1	0	29.1	3	1	2	2	3	3	1	1	2	0
1	1	1	47	4	1	1	3	2	2	2	3	0	22	1	3	2	1	3	2	1	2	4	0
1	1	1	47	4	1	1	3	2	4	2	2	0	23.9	1	3	2	1	2	2	2	3	2	0
2	1	1	28	2	1	1	1	2	2	3	2	0	24.2	2	3	2	1	3	2	3	2	4	0
1	0	0	33	2	2	1	2	3	2	3	2	0	29.4	3	1	1	1	1	2	1	3	1	0
1	0	0	39	3	2	2	3	2	2	3	1	0	25.6	2	1	1	1	1	3	3	2	1	0
1	0	0	39	3	2	1	3	2	2	3	2	0	27.9	3	2	1	1	2	2	2	2	2	0
1	1	0	50	4	1	1	3	1	4	2	3	0	29.4	3	1	2	2	3	3	2	2	5	0
1	1	0	40	3	1	1	2	3	2	4	3	0	26.8	2	1	2	1	1	1	3	2	2	0
2	1	1	48	4	1	1	2	3	2	2	2	0	24.2	2	1	2	2	2	3	3	3	2	0
2	0	1	29	2	1	1	3	1	2	2	1	0	19.6	1	1	1	1	1	2	2	2	2	0
2	1	0	51	4	1	1	3	2	1	2	3	0	24.8	2	2	1	2	2	3	2	3	3	0
2	0	0	39	3	2	1	2	3	3	4	3	0	24.2	2	1	1	1	2	3	1	2	1	0
2	1	0	40	3	1	1	2	2	2	2	2	0	28	3	1	1	2	1	2	2	3	1	0
1	1	0	45	3	1	1	2	2	3	3	1	0	32.8	3	1	1	1	2	2	2	3	3	0
3	1	1	39	3	1	1	3	1	3	3	1	0	18.9	1	1	2	2	2	3	2	3	1	0
1	1	1	54	4	1	1	3	2	2	2	2	0	23.9	1	4	2	1	1	3	2	3	3	0
2	1	1	45	3	1	1	3	2	3	3	2	0	25.8	2	1	2	2	2	2	2	2	5	0
3	0	0	32	2	1	1	2	2	3	3	1	0	21.6	1	1	2	3	2	3	2	2	1	0
2	1	1	40	3	1	1	3	2	2	3	1	0	22.6	1	2	1	1	2	3	3	2	3	0
1	0	0	41	3	1	1	2	3	2	4	4	0	28.1	3	1	1	1	2	1	2	3	1	0
1	1	1	39	3	1	1	2	2	3	3	1	0	22.1	1	1	1	1	1	2	1	3	1	0
1	0	1	41	3	1	1	2	2	3	3	1	0	26.5	2	4	1	2	2	3	2	2	4	0
1	1	1	51	4	1	1	3	2	3	2	1	0	19.8	1	1	1	1	2	2	3	3	1	0
1	0	1	44	3	1	1	2	1	3	2	1	0	23.9	1	1	2	2	2	1	2	2	3	0
2	1	1	39	3	1	1	3	2	3	3	1	0	24.4	2	1	1	1	2	3	2	2	1	0
2	1	0	23	1	1	2	1	3	1	3	2	0	26.8	2	1	1	1	2	1	3	3	3	0
1	0	0	39	3	2	1	3	2	3	3	2	0	23.2	1	2	1	2	2	3	2	2	1	0
1	0	1	35	2	1	1	1	2	3	3	2	0	27.2	3	2	1	1	3	2	1	2	1	0
[truncated: 1,619 more rows]

## Sheet: Injury Dataset
Type of Injury	Localization of Injury	Severity of Injury
5	3	1
1	3	1
1	2	1
5	2	2
1	1	1
5	2	2
1	5	1
5	2	2
1	3	1
5	2	2
1	1	1
7	1	1
1	3	2
1	1	2
1	3	1
5	3	1
5	3	2
1	3	2
5	2	2
6	4	2
1	3	1
1	2	2
3	3	2
1	3	1
5	3	1
1	3	1
5	3	1
1	2	2
1	3	2
1	3	2
5	3	2
5	1	1
1	1	1
1	1	2
1	1	1
3	1	1
1	3	1
4	3	1
1	3	1
3	3	2
5	3	1
1	3	1
2	3	1
3	1	2
1	3	1
1	3	3
3	1	1
4	3	1
5	2	2
1	3	1
1	3	2
1	3	1
1	2	1
1	3	1
1	3	1
5	3	1
1	1	1
2	1	1
5	3	1
1	3	1
1	3	1
1	3	3
1	3	2
1	3	1
1	3	2
1	3	1
1	3	3
1	3	1
1	3	1
1	3	1
2	2	2
5	5	1
1	3	1
5	2	2
1	3	1
3	3	1
5	3	2
1	3	1
1	2	1
7	1	2
5	1	1
1	3	1
1	3	1
1	3	2
3	1	1
1	1	3
1	3	2
5	3	1
1	5	1
7	3	1
7	2	1
1	1	1
7	3	2
1	3	1
3	5	2
7	2	2
4	3	2
1	3	1
1	2	2
5	5	1
7	3	2
1	4	1
2	1	2
1	3	1
5	3	2
1	2	1
5	5	1
1	3	1
5	3	1
1	3	1
5	3	1
6	4	1
1	3	2
4	3	2
5	5	2
1	3	2
5	2	1
5	2	2
7	3	1
1	1	1
3	3	2
1	3	2
4	2	2
1	3	2
5	2	2
5	3	1
1	3	1
5	3	2
2	3	1
1	3	1
5	2	1
1	1	1
1	2	2
1	2	2
1	1	1
1	1	1
6	1	1
7	1	1
